# Supplementary material for: A direction-selective cortico-brainstem pathway adaptively modulates innate behaviors
Source: Nat Commun. 2023 Dec 20;14:8467. doi: 10.1038/s41467-023-42910-2 (PMC10733370; doi:10.1038/s41467-023-42910-2)
Supplement: Supplementary file 4 — Source Data [file 41467_2023_42910_MOESM4_ESM.xlsx]

## Sheet: Fig. 1d-f
Fig. 1d		Fig. 1e	Fig. 1f
Preferred direction of NOT-DTN proj. PNs (13 Females/2 Males)	Preferred direction of NOT-DTN neurons (4 Females/1 Males)	Preferred direction of midbrain proj. PNs (7 Females/2 Males)	Preferred direction of general L5 PNs (3 Females/3 Males)
4.84311	351.073	237.919	202.024
328.359	107.511	213.097	40.5823
-0.403794	35.5925	-19.5731	190.411
-3.85562	286.354	45.8083	207.118
-16.1169	13.5912	325.006	164.367
23.0231	1.33534	329.171	145.612
332.182	13.9315	144.356	208.611
2.10784	5.0897	107.868	186.282
214.348	0.856271	255.609	43.274
115.567	10.9094	267.676	-17.5568
-17.0672	100.287	172.934	197.167
251.386	358.643	-13.0441	277.186
283.208	211.725	123.721	201.228
82.3615	357.864	-14.3125	267.855
250.697	349.875	153.17	207.436
242.709	13.3582	193.475	255.326
31.4305	99.7279	25.4358	180.975
41.6557	94.6497	320.234	262.612
224.939	358.642	250.733	47.9447
92.6285	12.2611	106.812	195.816
176.04	23.946	223.023	33.7177
183.346	39.1131	263.426	270.112
45.6123	53.7053	-10.5702	261.921
271.209	2.37728	79.2792	54.5915
186.426	357.397	244.877	2.69818
75.1505	4.60366	201.937	-3.40008
159.649	184.002	100.231	10.4632
252.62	23.9369	-20.1372	331.92
212.961	135.542	167.174	324.289
-11.8677	14.9347	270.198	54.6494
11.623	195.624	3.02208	81.5251
226.592	217.051	251.46	2.58467
12.01	3.52569	252.799	-3.85023
320.6	1.06699	-4.98738	59.2686
-4.31992	9.51304	156.984	329.009
156.804	16.2084	271.83	-5.20965
266.773	137.793	150.777	251.872
43.9111	134.466	13.9046	235.942
158.21	6.47606	-1.17066	228.393
184.905	17.1263	245.33	260.628
128.404	9.75236	220.682	100.558
7.05617	96.7737	195.364	-3.84329
328.848	358.141	-5.98942	-13.2729
-16.5659	202.016	4.63552	-7.99575
50.7313	7.09949	60.6882	320.178
4.41923	348.314	257.036	43.4775
2.75889	178.667	152.257	277.064
141.581	11.9135	83.5505	176.596
254.489	275.314	226.586	170.212
86.2301	92.2887	128.516	1.51475
144.569	16.1762	229.986	68.0475
136.037	21.086	136.831	208.041
54.8554	321.664	135.745	262.722
331.136	18.2419	92.1348	-12.1741
83.161	23.4964	96.0874	141.135
-10.084	176.354	308.38	-8.10263
-2.46873	264.402	148.284	153.09
-6.78245	9.53405	171.3	70.3164
208.783	46.7198	271.017	336.765
136.628	155.305	274.75	209.322
271.392	1.18583	85.1354	-9.6036
303.024	51.9655	-11.0821	205.508
143.519	20.9137	104.84	191.176
167.395	17.6065	-4.24605	103.337
-3.54042	12.373	122.939	256.841
39.5891	21.3874	262.978	315.334
91.9032	6.66603	176.531	31.7276
-9.79839	5.30554	109.85	137.102
-16.867	70.5116	265.014	91.8269
227.219	11.505	290.235	71.9963
290.668	342.176	333.628	236.257
185.28	161.215	9.41039	181.468
160.636	11.816	189.097	187.761
276.457	80.7521	122.326	175.022
42.6606	8.29074	99.0018	8.93722
168.464	334.42	161.996	192.397
139.595	351.158	182.154	254.966
185.851	223.912	37.4937	52.7387
197.689	3.759	35.6992	198.155
186.244	359.28	274.361	259.248
307.42	89.3315	191.445	179.467
-11.7649	15.0223	262.808	29.5524
299.431	12.602	121.748	114.336
143.33	103.713	158.942	67.8741
0.428391	242.654	42.5229	26.0428
62.2358	259.53	131.195	161.395
151.082	102.849	41.9814	45.5394
87.2078	283.503	54.6278	-1.45769
144.736	14.0176	129.488	173.259
177.703	2.60617	48.6767	45.3619
141.036	221.014	37.8239	140.81
129.864	8.15551	170.347	70.9671
100.163	13.1696	308.298	208.133
257.74	357.676	217.708	19.5627
-1.14958	5.58917	50.026	190.618
5.85578	9.55701	304.984	34.2657
0.380033	271.764	251.865	191.043
313.247	8.18441	92.6292	41.4891
103.32	112.989	216.225	43.4672
47.0259	90.3088	180.649	219.157
57.9167	10.2667	29.5069	128.048
83.7913	109.455	156.67	320.625
126.175	359.137	224.131	20.1064
132.933	258.669	198.726	-7.40775
263.721		277.528	113.396
-3.7714		-14.2639	178.962
172.227		211.758	50.1764
321.809		65.1058	127.398
-14.2473		23.0831	264.47
5.12599		178.824	91.0246
309.695		147.099	220.435
14.0111		227.771	171.059
326.707		253.749	36.8139
-0.130862		317.286	277.235
312.142		6.4358	45.0058
25.73		19.2567	97.684
314.864		313.986	214.922
179.091		124.555	-7.39356
93.1002		91.8761	135.232
126.296		-9.73705	10.4402
-5.24988		-0.562786	54.8821
21.9047		26.0588	135.205
15.9319		144.571	261.128
5.44469		-2.21017	98.8606
278.196		170.182	50.3102
306.63		148.864	22.7011
5.14532		78.6656	278.985
-13.0796		171.539	271.76
-5.17751		47.2202	280.55
45.7764		189.547	263.009
294.886		57.2813	52.1655
270.305		153.188	179.362
16.7952		-1.15801	89.7261
317.595		93.7292	71.69
185.215		-6.51944	147.681
10.3037		108.478	32.1882
188.584		173.021	78.6039
90.8841		178.945	71.4056
-19.032		260.564	-3.17314
-2.44304		231.172	30.6501
301.859		118.704	185.237
226.504		279.075	188.072
-9.98713		229.808	-3.55036
159.756		171.682	-4.75862
320.385		199.202	83.0072
70.678		20.7143	324.678
-1.01736		210.073	208.717
58.4397		185.334	154.123
265.478		-10.9607	120.757
31.9524		13.9167	48.5644
-14.6507		264.624	36.8668
99.8712		185.353	7.45534
3.35712		326.517	199.962
178.469		67.4463	38.2346
8.43385		206.121	30.8588
319.63		83.3581	18.1176
318.689		256.512	142.708
277.49		332.212	199.294
268.615		1.07971	5.59075
168.934		-6.7213	241.237
9.66971		213.326	189.982
227.595		166.174	168.173
19.3412		193.705	207.2
-5.27073		260.977	174.857
-6.50756		172.577	131.843
2.90302		264.797	76.9133
270.63		163.824	229.677
179.164		265.437	29.0011
-17.8231		320.912	291.463
3.63834		322.343	94.6074
93.7974		184.061	-10.5386
-14.6735		-7.84839	9.91916
68.5058		184.705	253.305
226.851		184.7	326.55
-5.13775		-9.83373	26.5295
19.9521		85.6705	109.6
266.364		212.514	93.0566
-2.86238		93.9248	241.091
-11.7334		174.807	20.0091
96.1988		336.511	90.0826
267.942		161.416	212.95
61.6589		-3.11968	185.355
-12.7118		-6.80643	-3.67565
162.205		176.521	199.263
140.587		222.839	46.6742
31.182		182.389	87.5837
290.948		335.793	268.331
241.209		171.411	103.1
166.056		176.862	-11.1016
108.006		214.119	121.421
98.8384		163.659	29.4554
159.278		246.787	104.262
267.444		155.906	68.9845
165.657		235.791	26.3402
146.456		188.307	102.389
125.184		216.271	267.732
145.936		-0.642753	46.8582
236.132		-10.8237	-10.3376
193.916		197.236	256.015
170.682		61.1818	30.7397
302.155		181.862	10.9195
42.9838		48.7166	330.608
81.9174		71.0685	84.4519
185.573		-1.07205	186.943
227.024		31.9418	72.8471
251.391		239.242	254.58
89.6405		170.044	-9.81095
270.105		130.561	196.131
-19.0437		132.51	201.798
123.193		266.402	286.809
-2.21164		251.81	9.77324
271.966		177.896	177.341
182.404		22.8994	3.60492
274.062		48.7433	-7.10735
278.86		177.579	-3.7566
242.983		85.2096	334.924
263.572		282.226	-19.2258
-7.16832		264.966	7.7771
4.22919		186.776	206.776
228.531		229.303	112.211
309.402		283.22	56.0768
272.682		-15.9771	13.6697
237.489		227.659	-10.5246
164.048		90.1128	52.247
99.6128		190.275	194.651
198.151		14.8227	292.988
85.8741		4.87557	251.108
244.951		92.5671	3.68329
267.635		137.091	-8.18465
226.533		206.621	335.567
-0.600337		286.007	100.897
24.4035		208.433	209.868
294.703		2.18106	244.407
190.076		2.47868	184.005
16.2875		-17.6353	-3.03976
278.063		329.522	-17.6184
256.344		298.031	233.008
152.747		33.99	276.699
74.906		49.8252	302.014
20.6274		192.166	172.92
-6.24446		59.6486	272.943
-6.66898		183.984	250.606
-15.9072		56.1946	55.071
11.8856		11.388	324.046
8.07874		6.70037	180.594
276.776		40.2062	268.4
122.504		267.694	7.3922
187.486		137.764	44.1185
20.3725		262.662	6.96134
2.93665		99.939	-3.20542
7.79152		90.5731	-17.8746
179.689		-10.057	9.2463
192.658		233.508	16.9046
224.694		270.902	195.567
208.697		233.357	310.53
202.678		167.379	33.5462
135.238		10.7847	-18.1997
144.526		132.302	316.072
-1.96729		146.342	265.765
173.128		69.7447	265.184
12.8124		336.794	309.839
310.641		140.353	-11.4721
87.0486		145.614	256.548
315.922		251.871	272.019
199.24		302.903	89.9355
5.23196		96.8609	320.97
-1.38599		-22.4618	73.0565
206.322		7.64452	257.171
190.007		142.503	244.708
185.349		9.76381	188.426
-9.78212		42.6164	187.637
-12.1625		113.728	307.124
215.668		78.3531	101.708
267.592		11.0704	282.287
56.8992		137.121	299.134
113.859		68.0121	4.72799
16.3303		219.449	267.737
212.499		143.928	45.7022
225.395		326.846	269.398
207.835		188.046	18.8304
0.753127		109.956	230.767
175.917		294.756	265.783
166.436		204.163	7.66806
8.32223		215.366	328.77
332.437		87.9856	312.124
195.411		259.16	61.0176
-1.30874		110.921	-5.68005
-6.3624		257.255	316.726
45.1427		139.462	54.1796
-1.46992		216.247	95.7478
153.332		191.812	6.49521
228.479		71.001	155.293
268.913		206.047	32.8458
212.504		157.728	271.447
233.993		284.691	83.9044
48.2654		163.953	310.121
294.556		172.914	269.241
316.846		201.056	18.7939
45.2291		145.374	312.928
-19.3396		156.644	77.1358
134.02		177.064	46.9266
303.931		171.073	99.9308
177.67		139.501	57.3667
275.704		100.292	160.804
14.8573		284.348	192.425
7.32027		53.0577	318.427
-7.45441		36.1874	188.118
193.031		171.785	83.249
-5.4795		134.579	72.0437
269.694		39.618	8.11534
-5.22093		159.148	141.397
130.195		229.194	3.26497
18.9367		48.6995	264.047
1.87932		162.204	138.751
282.716		184.793	89.4691
-4.635		162.351	-15.5339
30.7345		176.332	160.395
302.051		175.358	319.738
-6.80123		173.292	186.473
264.297		268.875	119.666
-3.1806		23.2509	259.845
320.641		91.6153	121.476
308.971		113.465	95.9313
213.831		-18.5895	195.382
15.6858		134.286	50.6136
284.078		96.9251	192.402
127.168		219.964	217.681
211.483		82.8548	261.915
175.752		3.02751	112.195
169.726		44.6483	34.6788
329.552		168.11	218.977
176.368		69.4418	294.94
7.09619		139.88	334.939
-2.21551		20.1258	333.638
39.1926		139.779	306.282
124.232		151.506	296.713
336.079		93.6448	175.654
-20.4568		41.3421	96.6589
43.0715		61.9832	51.0824
-14.7106		186.133	270.761
189.918		73.1923	260.49
4.62867		102.329	324.939
-0.987242		163.674	209.88
-6.56869		195.37	273.115
182.803		90.5322	29.5065
9.70608		0.00676504	271.974
309.637		146.583	-18.7958
2.11756		91.4036	336.339
254.213		206.233	61.6114
108.301		140.031	183.794
250.584		180.784	281.61
159.461		40.3349	260.188
145.954		101.141	179.09
146.536		3.84782	15.9671
18.0433		120.009	266
179.204		-11.8588	62.096
184.704		234.052	256.742
14.1179		55.6745	273.552
201.581		311.914	45.9771
10.7762		197.422	31.5428
271.733		274.434	273.685
323.021		190.288	268.797
145.808		-8.07106	261.598
79.8492		272.385	15.9206
144.81		246.401	300.61
15.16		119.768	324.412
132.5		5.63574	195.937
192.351		192.935	89.9174
-1.11696		17.785	175.996
248.495		176.963	96.122
-14.711		78.5894	97.9956
299.856		267.52	134.8
236.165		212.336	137.631
59.4286		264.102	188.947
273.379		35.9498	173.067
291.62		308.993	301.203
34.4178		188.429	98.1672
106.329		313.64	175.141
39.1235		122.738	260.61
288.443		264.906	197.303
259.86		6.95757	-4.97186
313.571		179.713	237.271
96.4937		-0.106082	82.6745
222.413		-20.2817	335.291
284.859		143.897	131.469
179.45		141.929	151.117
220.204		264.823	148.341
114.807		91.2241	172.491
260.031		-3.65708	5.51015
160.704		1.79878	161.648
203.679		9.56569	6.0804
30.7794		186.34	46.1379
233.033		-8.59297	172.143
265.122		93.0386	62.2598
97.2475		93.3844	232.041
27.9929		317.803	196.557
298.342		81.7392	133.771
249.484		234.488	-0.947976
224.457		223.395	45.9761
21.8337		170.699	-3.53042
246.326		56.4631	337.275
148.713		37.6704	149.669
-4.4308		295.02	-5.48033
142.977		304.547	224.637
228.676		170.919	-3.14875
98.7971		98.0386	85.5418
100.678		96.159	268.868
170.505		8.11783	321.54
81.3831		104.978	92.155
-10.3054		93.8032	311.293
314		148.47	54.4099
326.533		198.115	0.822105
138.648		221.751	136.001
177.748		133.258	1.603
266.868		239.523	214.69
146.682		113.882	178.203
215.345		-12.4974	167.354
-14.8426		-1.49555	266.712
87.9613		95.9174	-5.06429
10.3888		302.84	152.681
215.875		185.435	297.353
114.93		263.021	279.374
-0.160117		295.122	132.498
16.4706		79.2242	259.261
3.90696		88.7325	267.063
128.916		92.801	276.106
330.405		196.697	318.236
-7.4396		286.097	220.48
214.901		287.844	300.688
85.5433		71.6988	289.647
336.267		267.623	309.096
195.633		97.8778	289.191
228.624		87.0859	281.68
253.238		112.704	0.399358
-15.2631		232.531	1.14595
312.908		327.224	135.73
244.342		301.683	42.8923
253.894		190.228	143.275
187.02		262.499	115.063
236.812		96.4466	222.752
199.814		88.2603	26.171
28.9013		-7.03582	84.9012
211.114		32.5459	-6.40536
56.5943		204.667	294.64
271.868		77.1708	5.61862
-4.40733		327.527	107.881
308.661		56.2285	87.923
67.6774		87.9189	214.037
143.57		22.1146	89.3458
108.414		125.806	101.095
108.796		222.291	103.384
198.154		152.298	122.617
173.501		-14.2613	310.502
186.162		223.138	91.3383
9.85951		101.543	150.716
312.466		95.5248	331.352
-5.41056		252.071	187.867
326.387		42.0159	266.477
-11.6761		131.355	275.066
45.0693		137.341	279.832
-12.9713		81.5628	272.647
302.697		262.394	190.637
309.409		140.707	295.707
334.862		271.2	280.556
-15.9395		103.902	228.497
-0.471728		130.866	114.804
183.57		266.136	90.4808
16.821		142.307	93.5103
-2.87841		272.282	139.068
48.3565		95.0311	163.708
-2.46379		241.215	53.5838
244.808		283.029	233.098
323.774		116.016	230.91
323.994		3.06429	304.392
155.001		57.9605	307.035
137.383		40.6166	125.266
123.232		263.331	121.844
128.924		336.454	84.2716
41.6601		270.052	235.662
221.771		7.00085	300.666
148.369		-7.01107	241.167
118.608		177.519	239.699
26.6199		226.431	268.768
142.889		158.174	315.68
88.1148		168.742	137.517
176.087		191.423	79.2167
181.599		-7.8948	38.8416
130.435		165.864	-20.1597
333.606		208.684	38.9119
-7.20279		134.548	226.363
-21.2556		166.667	296.124
277.979		177.918	277.58
167.034		335.288	-17.2379
16.258		69.2162	198.815
-4.04756		299.052	100.211
45.5189		-19.2242	298.174
6.78342		124.339	39.33
126.987		272.293	114.961
260.709		99.597	118.442
11.5381		98.9209	142.649
172.784		270.197	56.0874
187.462		51.1334	128.151
101.938		96.4438	94.7327
258.945		139.892	187.141
126.4		55.662	333.702
-8.42465		335.036	93.0498
33.4662		139.234	-11.43
42.1602		25.8236	246.657
308.513		85.8162	-10.8127
93.241		144.219	272.957
185.782		144.469	-12.4029
-3.07062		137.633	117.971
20.1431		314.456	337.325
322.712		316.383	266.582
3.6122		183.57	-4.76913
12.1519		88.7797	317.54
313.137		235.643	97.0337
0.236952		182.681	46.0222
173.635		117.662	309.381
192.682		100.452	209.895
-15.1915		216.712	82.5448
3.24133		183.635	327.117
105.015		55.4618	73.5632
292.47		66.7486	317.339
262.272		192.934	85.5664
11.7946		102.119	117.512
38.2555		178.192	50.5313
188.214		122.035	122.047
197.827		146.273	221.117
272.643		93.0194	47.133
202.917		123.68	277.481
198.518		107.982	267.097
88.0486		157.781	12.0912
		328.087	208.362
		205.895	-5.47329
		-3.13834	112.375
		34.9453	81.4714
		57.1952	37.3002
		65.1835	325.984
		232.235	-4.36927
		-1.68993	8.44783
		268.424	8.25312
		233.6	19.5138
		2.2465	-4.9193
		43.2117	182.819
		279.365	-10.5549
		150.939	147.014
		215.74	-15.6146
		136.768	-11.9189
		254.185	27.2845
		180.022	38.0327
		108.073	-3.55065
		99.0205	316.115
		184.561	324.136
		170.095	317.381
		119.267	-20.4105
		277.576	41.7355
		147.277	-12.1982
		315.171	174.606
		-5.90911	44.2115
		294.837	135.787
		9.50347	208.759
		185.477	134.528
		308.437	4.05294
		65.7965	104.443
		129.785	155.891
		272.486	38.931
		167.283	84.1284
		218.871	96.2332
		268.372	-0.991176
		312.595	133.624
		218.891	44.0786
		-10.1094	116.187
		334.184	88.8976
		309.162	-1.96518
		134.034	85.0738
		128.397	312.085
		189.642	81.0786
		177.63	224.055
		75.4844	315.086
		151.622	-2.48487
		116.099	170.499
		213.184	140.271
		139.83	88.4339
		165.275	115.228
		98.8468	89.7124
		331.753	113.873
		166.443	152.44
		206.903	198.644
		22.9603	92.1422
		77.5108	171.242
		132.903	74.392
		282.812	157.378
		220.331	306.382
		79.8833	231.491
		140.025	35.2971
		149.663	70.2884
		211.165	314.514
		58.8014	184.993
		252.639	45.6595
		233.982	83.6245
		323.118	2.18795
		-18.0097	256.909
		93.9032	287.35
		119.553	134.697
		148.891	315.775
		111.986	-7.52095
		287.656
		126.888
		165.094
		124.827
		3.6522
		60.3901
		129.162
		167.893
		331.612
		6.59418
		104.242
		209.249
		170.042
		180.116
		193.195
		310.169
		145.614
		189.299
		311.602
		-7.09923
		274.261
		330.293
		45.4373
		-0.554144
		68.7018
		335.681
		121.064
		209.145
		13.4253
		178.911
		233.557
		43.4974
		241.513
		53.2508
		104.548
		155.163
		134.136
		236.674
		89.7363
		89.9542
		324.152
		125.457
		309.733
		268.233
		39.7105
		225.16
		196.183
		188.682
		42.8893
		35.7461
		97.6979
		116.287
		36.9838
		218.928
		252.895
		315.081
		311.436
		76.2552
		209.329
		40.9625
		84.5473
		35.1713
		220.308
		43.725
		67.6401
		328.848
		102.215
		66.0072
		78.1216
		126.231
		309.458
		201.574
		246.235
		92.117
		-0.536422
		89.1043
		65.7574
		104.591
		143.047
		145.332
		122.271
		50.5666
		-8.86772
		172.931
		46.9283
		15.7665
		244.929
		276.929
		80.1351
		-6.8017
		47.5705
		39.2475
		45.7698
		99.9207
		73.0343
		38.1891
		43.1454
		54.4738
		259.048
		165.586
		61.4961
		9.5039
		38.389
		47.3472
		14.9482
		13.5689
		313.521
		50.8513
		265.821
		119.424
		199.016
		93.7542
		16.9442
		-5.51237
		53.707
		263.405
		230.876
		11.6113
		314.471
		59.4385
		234.166
		76.8952
		229.633
		80.8334
		172.82
		105.014
		307.119
		143.048
		116.252
		45.9355
		274.437
		96.7661
		97.5415
		170.405
		258.655
		157.558
		197.96
		123.793
		112.512
		84.6562
		155.246
		231.368
		289.364
		175.96
		264.741
		156.158
		250.78
		117.069
		72.9727
		-14.1383
		79.4908
		-11.2919
		154.861
		281.747
		228.316
		145.589
		104.092
		138.977
		303.569
		131.689
		135.942
		-14.7451
		117.19
		64.8803
		3.11535
		188.843
		124.033
		278.148
		105.123
		147.446
		257.008
		183.615
		229.377
		300.53
		-7.13937
		219.634
		80.1932
		102.914
		200.085
		264.78
		335.735
		331.49
		169.601
		51.6846
		189.727
		30.0597
		246.541
		-17.8514
		-1.11242
		158.831
		222.748
		178.351
		67.5813
		212.532
		148.638
		278.037
		223.856
		0.167723
		273.785
		280.558
		-6.52234
		163.494
		3.69191
		171.22
		291.639
		330.204
		245.667
		86.5881
		-10.4564
		287.081
		240.702
		159.014
		100.4
		165.138
		194.732
		94.0507
		-16.9208
		70.8872
		305.278
		264.487
		88.3618
		60.4064
		109.752
		152.58
		202.854
		30.776
		79.017
		310.06
		151.763
		238.608
		16.0363
		200.322
		46.891
		129.451
		191.899
		53.8447
		330.051
		283.628
		100.561
		322.313
		35.4956
		234.922
		114.771
		45.0926
		221.806
		230.762
		90.0369
		134.484
		127.086
		36.5982
		140.883
		129.429
		97.3012
		7.25685
		48.424
		-6.14208
		84.3431
		151.004
		132.818
		141.36
		76.916
		-9.88198
		238.16
		55.9058
		331.471
		326.701
		267.553
		80.3182
		-3.50049
		-6.74085
		21.0749
		273.605
		123.683
		152.584
		4.94923
		166.618
		184.41
		154.699
		92.3319
		38.1223
		-6.08061
		55.5275
		277.882
		233.133
		178.566
		87.9009
		154.868
		294.347
		218.512
		268.32
		39.9209
		38.6937
		69.3849
		258.085
		4.40458
		117.106
		146.374
		11.0528
		112.39
		49.8034
		206.879
		251.567
		270.133
		122.94
		155.673
		284.195
		332.674
		-1.2552
		-8.0645
		86.2938
		106.113
		151.091
		316.946
		169.268
		48.5213
		225.463
		58.7388
		76.4018
		7.72515
		-8.01818
		288.245
		314.967
		41.5518
		283.38
		86.4428
		17.7153
		317.794
		90.3531
		166.957
		285.67
		-11.9388
		236.982
		156.299
		-14.5255
		179.478
		146.058
		96.8087
		174.816
		107.811
		188.919
		280.843
		308.434
		274.278
		318.483
		293.825
		85.4413
		111.975
		114.042
		264.614
		221.396
		76.402
		-10.0265
		206.825
		262.795
		135.388
		245.655
		176.795
		98.666
		91.9328
		166.48
		35.8876
		261.78
		190.908
		133.939
		274.305
		76.325
		198.307
		72.0173
		48.0835
		309.389
		293.443
		112.094
		183.263
		283.48
		223.827
		-0.553742
		178.518
		224.106
		233.691
		259.134
		85.6705
		223.33
		171.719
		147.552
		81.7077
		-2.7831
		269.864
		334.512
		24.1966
		125.591
		218.798
		218.725
		236.298
		314.097
		119.808
		295.089
		300.455
		30.3694
		142.171
		125.599
		175.702
		70.2814
		118.75
		138.723
		239.668
		12.2028
		-22.4026
		111.764
		199.445
		13.7043
		35.6748
		48.2655
		157.373
		153.656
		38.6689
		217.306
		91.3312
		82.764
		188.497
		184.085
		249.181
		222.404
		171.418
		195.053
		111.5
		81.4685
		90.9064
		83.7793
		289.18
		-19.0388
		127.358
		90.6532
		93.6839
		184.421
		188.918
		-3.63887
		199.075
		183.479
		71.8071
		136.36
		184.569
		21.8995
		80.5068
		94.2972
		167.8
		279.513
		133.084
		80.5544
		75.3188
		180.132
		8.77072
		132.842
		-16.7978
		86.4497
		71.8704
		239.291
		192.998
		2.85166
		88.8299
		257.397
		24.34
		82.9157
		138.611
		296.092
		197.213
		51.4046
		142.746
		252.658
		97.3192
		67.7389
		20.4354
		160.17
		85.8448
		80.902
		177.479
		75.6487
		67.362
		263.675
		316.138
		-21.064
		271.235
		44.1113
		55.6006
		306.281
		274.339
		240.452
		221.093
		73.459
		210.291
		332.742
		100.566
		-9.42148
		194.996
		57.9106
		85.2786
		90.9251
		120.287
		84.7284
		234.831
		65.9677
		48.0531
		41.1861
		76.5673
		203.294
		169.376
		226.364
		191.185
		289.274
		86.2392
		101.365
		165.134
		269.021
		89.7201
		271.666
		287.811
		181.286
		98.3857
		229.466
		276.754
		41.9066
		201.192
		214.86
		166.635
		304.32
		226.403
		160.293
		125.1
		227.316
		106.483
		229.877
		139.868
		221.323
		104.855
		230.543
		62.7191
		134.371
		118.719
		9.06694
		19.0083
		318.398
		117.686
		122.267
		-5.56282
		120.078
		126.344
		210.329
		89.1119
		148.525
		-21.5933
		85.154
		-16.1162
		128.244
		231.384
		97.5272
		40.2479
		194.328
		42.9683
		221.603
		110.552
		127.717
		155.63
		101.75
		153.479
		144.963
		179.027
		8.20073
		193.946
		180.41
		215.789
		310.528
		136.779
		270.973
		93.268
		82.8379
		-12.9621
		154.966
		25.9664
		211.158
		254.925
		74.6701
		107.493
		173.513
		201.482
		261.978
		7.68973
		82.225
		154.046
		213.145
		132.713
		36.8049
		168.14
		305.949
		-1.25006
		62.2602
		264.849
		2.26519
		309.417
		328.452
		20.2439
		132.974
		220.16
		269.233
		7.23734
		155.054
		315.276
		215.169
		213.135
		227.038
		0.38182
		214.408
		193.58
		270.966
		187.973
		147.433
		188.634
		124.947
		134.535
		294.008
		126.684
		304.874
		281.526
		115.551
		125.441
		237.767
		189.798
		121.896
		127.694
		108.992
		99.0203
		208.754
		157.287
		120.011
		88.5737
		117.698
		269.393
		254.08
		188.338
		184.686
		226.456
		180.394
		218.098
		-16.1177
		192.975
		306.746
		243.048
		336.828
		5.76509
		278.808
		132.526
		11.9121
		222.585
		-13.5458
		189.125
		278.014
		266.906
		19.216
		192.816
		187.344
		228.06
		181.255
		217.856
		144.032
		99.344
		242.395
		225.738
		-3.70733
		116.295
		166.784
		312.224
		218.581
		309.684
		140.04
		-11.8701
		46.6865
		189.717
		-22.4756
		-5.89797
		-17.9191
		308.993
		306.604
		319.137
		217.042
		133.018
		312.756
		147.392
		312.732
		141.359
		304.369
		28.5099
		318.46
		292.502
		310.242
		313.249
		287.274
		305.222
		-6.65005
		-20.0241
		94.5463
		211.254
		189.735
		309.855
		279.918
		163.919
		211.256
		91.4577
		268.97
		278.762
		251.529
		63.4751
		259.166
		101.264
		168.016
		72.1391
		176.04
		282.13
		-14.6644
		245.012
		114.512
		226.373
		272.416
		290.149
		49.081
		226.955
		62.8179
		103.287
		-15.6647
		130.852
		132.154
		186.15
		171.157
		177.654
		154.976
		309.654
		253.601
		55.2439
		300.387
		89.3732
		154.453
		134.132
		270.829
		163.584
		-0.307154
		112.656
		43.0452
		246.115
		167.313
		118.252
		-8.75391
		186.787
		87.767
		17.4039
		267.017
		120.532
		-0.249164
		250.067
		88.3669
		39.3578
		269.844
		318.292
		308.419
		1.12938
		54.5522
		64.7751
		84.63
		181.176
		120.026
		284.137
		288.868
		191.255

## Sheet: Fig. 1g-h
Fig. 1g left																				Fig. 1g right (same data set of Sup. Fig2e)				Fig. 1h left
	Norm. tuning of NOT-DTN proj. PNs (13 Females/2 Males)										Norm. tuning of midbrain proj. PNs (7 Females/2 Males)										DSI of NOT-DTN proj. PNs (13 Females/2 Males)		DSI of midbrain proj. PNs (7 Females/2 Males)		Norm. tuning of NOT-DTN proj. PNs that prefer TN direction (13 Females/2 Males)										Norm. tuning of NOT-DTN proj. PNs that prefer non-TN direction (13 Females/2 Males)										Norm. tuning of midbrain proj. PNs that prefer TN direction (7 Females/2 Males)
	0	45	90	135	180	225	270	315	360		0	45	90	135	180	225	270	315	360		0.134887		0.152827		0	45	90	135	180	225	270	315	360		0	45	90	135	180	225	270	315	360		0	45	90	135	180
	0.237846	0.361113	1	0.608066	0.159366	0.632662	0.762291	0.618707	0.237846		0.404022	0.108115	1	0.440049	0.0179162	0.164472	0.734866	0.468316	0.404022		0.379039		0.361329		0.213162	0.361113	1	0.608066	0.0268155	0.632662	0.762291	0.519022	0.213162		0.932089	0.540999	1	0.467853	0.512289	0.27269	-0.00122713	0.121544	0.932089		0.531004	0.21359	1	0.950541	0.523832
	0.794548	0.71572	1	0.45772	0.594564	0.322278	0.429142	0.213051	0.794548		0.396454	0.89004	1	0.267791	0.0457972	0.528481	0.469153	0.697697	0.396454		0.290644		0.37152		0.794548	0.71572	1	0.45772	0.587086	0.322278	0.429142	0.213051	0.794548		0.255845	0.727885	1	0.72538	0.61601	0.110529	0.906742	0.33835	0.255845		0.386897	0.0983721	1	0.765894	0.688681
	0.932089	0.540999	1	0.467853	0.512289	0.27269	-0.00122713	0.121544	0.932089		0.531004	0.21359	1	0.950541	0.523832	0.157865	0.880784	0.435572	0.531004		0.0489093		1		0.1718	0.617469	1	0.761017	0.266899	0.401382	0.307338	0.239062	0.1718		0.240581	0.872311	1	0.196412	0.202349	0.193361	0.278734	0.0866739	0.240581		0.369623	0.584343	1	0.197373	0.97013
	0.255845	0.727885	1	0.734123	0.82765	0.110529	0.906742	0.33835	0.255845		0.734203	0.149326	1	0.0654928	0.0304626	0.172883	-0.0216023	0.178266	0.734203		0.529827		0.565557		0.422549	0.507315	1	0.646645	0.635697	0.463054	0.480019	0.191467	0.422549		0.515614	0.461019	1	0.428228	0.464402	0.813824	0.844825	0.512162	0.515614		0.252601	0.90754	1	0.793946	0.230407
	0.161285	0.579678	1	0.719707	0.250565	0.376816	0.288528	0.22443	0.161285		0.0247387	0.0947009	1	0.68574	0.402767	0.374929	0.2775	-0.192121	0.0247387		0.351334		0.50531		0.397507	-0.0215731	1	0.9196	0.662629	0.519107	0.706022	0.534727	0.397507		0.565485	0.785209	1	0.270928	0.285407	0.566777	0.325675	0.359326	0.565485		0.436748	0.105967	1	0.87346	0.627232
	0.422549	0.555128	1	0.646645	0.635697	0.463054	0.538619	0.306493	0.422549		0.178787	0.205715	1	0.581917	0.315915	0.133416	0.32863	0.0609276	0.178787		0.26464		0.0353393		0.573765	0.417925	1	0.55936	0.436508	0.646181	0.584349	0.547061	0.573765		0.316904	0.440955	1	0.239676	0.283059	0.723397	0.336333	0.243366	0.316904		0.525486	0.480539	1	0.483905	0.846451
	0.47482	0.0335181	1	0.9196	0.662629	0.519107	0.706022	0.534727	0.47482		0.244821	0.157558	1	0.748234	0.481572	0.171557	0.931734	0.563598	0.244821		0.564047		0.671683		0.357788	0.711719	1	0.650524	0.424714	0.524884	0.383389	0.178723	0.357788		0.0671188	0.448094	1	0.624952	0.461929	0.0760724	0.104255	0.177211	0.0671188		0.475909	0.129031	1	0.95495	0.610842
	0.240581	0.872311	1	0.196412	0.219643	0.199926	0.278734	0.0866739	0.240581		0.386897	0.0983721	1	0.765894	0.688681	0.136222	0.322877	0.150421	0.386897		0.0841135		0.0531837		0.348435	0.678069	1	0.507972	0.560669	-0.0714768	0.166412	0.471486	0.348435		0.569444	0.795069	1	0.570968	0.111861	0.0651703	0.29714	0.0491141	0.569444		0.0913889	0.884234	1	0.486965	0.122213
	0.515614	0.461019	1	0.428228	0.464402	0.813824	0.844825	0.512162	0.515614		0.254968	0.556177	1	0.22153	0.171882	0.822145	0.899004	0.235095	0.254968		0.161564		0.179319		0.123256	0.467838	1	0.515281	-0.00891649	0.00864431	0.678849	0.633236	0.123256		0.16329	0.291843	1	0.414196	0.479212	0.420387	0.0355947	-0.0187641	0.16329		0.649527	0.447316	1	0.29051	0.52438
	0.565485	0.785209	1	0.298337	0.285407	0.566777	0.325675	0.359326	0.565485		0.369623	0.584343	1	0.197373	0.97013	0.8397	0.593439	0.140082	0.369623		0.262348		0.253042		0.125796	0.199947	1	0.583977	0.379668	0.226368	0.396805	0.239563	0.125796		0.112831	-0.00623912	1	0.23002	0.39984	0.18083	0.908402	0.823061	0.112831		0.372926	0.150177	1	0.912715	0.803435
	0.573765	0.417925	1	0.55936	0.436508	0.646181	0.584349	0.547061	0.573765		0.820325	0.0593768	1	0.377023	0.166518	0.107808	0.596116	0.118797	0.820325		0.496633		0.28947		0.152632	0.667314	1	0.200369	0.607258	0.238849	0.812086	0.545916	0.152632		0.392897	0.470449	1	0.686818	0.884924	0.720156	0.102469	0.189839	0.392897		0.597199	0.907669	1	0.272409	0.775824
	0.316904	0.440955	1	0.239676	0.41178	0.723397	0.336333	0.26068	0.316904		0.40238	0.710446	1	0.897486	0.756165	0.120817	0.551024	0.549016	0.40238		0.811176		0.625304		0.26617	0.115145	1	0.410183	0.488063	0.286957	0.65826	0.219201	0.26617		0.680975	0.327181	1	-0.127262	0.118029	0.0915686	0.381957	0.103088	0.680975		0.112548	0.643823	1	0.604577	0.0365331
	0.0671188	0.448094	1	0.624952	0.461929	0.0760724	0.104255	0.177211	0.0671188		0.0575966	0.151297	1	0.556622	0.371196	0.197921	0.230539	0.369471	0.0575966		0.541854		0.0996901		0.0972489	0.680927	1	-0.0365253	-0.0295421	0.102473	0.193497	0.0851423	0.0972489		0.461301	0.631137	1	0.617194	0.841704	0.642258	-0.0322027	0.0332556	0.461301		0.200571	0.465583	1	0.44875	0.614337
	0.569444	0.795069	1	0.570968	0.111861	0.0651703	0.29714	0.0491141	0.569444		0.535575	0.173376	1	0.5985	0.489366	0.189063	0.818694	0.687157	0.535575		0.931257		0.581504		0.275636	0.324675	1	0.0929428	0.0860128	0.0304083	0.491998	0.437905	0.275636		0.198245	0.554093	1	0.151647	0.521086	0.332008	0.454546	0.153368	0.198245		0.377367	0.674535	1	0.295818	0.301949
	0.16329	0.291843	1	0.414196	0.479212	0.420387	0.0355947	-0.0187641	0.16329		0.234986	0.471433	1	0.284551	0.38103	0.23891	0.264619	0.0694892	0.234986		0.0479975		0.321359		0.28239	0.434193	1	0.736776	0.193806	0.391387	0.259958	0.164516	0.28239		0.321328	0.690694	1	0.823923	0.255779	0.871472	0.426608	0.506211	0.321328		-0.0149592	0.273672	1	-0.0941941	0.169204
	0.112831	-0.00623912	1	0.23002	0.39984	0.18083	0.908402	0.823061	0.112831		0.165221	0.393577	1	0.195496	0.10479	0.319108	0.513593	0.416081	0.165221		0.209731		0.0744364		0.471988	0.741354	1	0.429923	0.137499	0.344271	0.130646	0.464283	0.471988		0.4362	0.975524	1	0.544883	0.361533	0.817909	0.745165	0.492059	0.4362		0.418071	0.528212	1	0.386882	0.267204
	0.392897	0.470449	1	0.686818	0.884924	0.720156	0.102469	0.189839	0.392897		0.065243	0.786786	1	0.544921	0.0916306	0.419955	0.861441	0.329992	0.065243		0.445725		0.502612		0.0466934	0.354448	1	0.178893	0.250118	0.237841	0.650022	0.296493	0.0466934		0.238558	0.533979	1	0.175995	0.890516	0.539918	0.362143	0.550715	0.238558		-0.0163234	0.124427	1	0.383751	0.0431613
	0.357788	0.711719	1	0.650524	0.424714	0.524884	0.383389	0.178723	0.357788		0.668598	0.309507	1	0.374918	0.584137	0.334562	0.331015	0.239096	0.668598		0.447224		0.438596		-0.00445742	0.106824	1	0.042315	-0.0248149	0.171716	0.186757	-0.0571756	-0.00445742		0.704576	0.602186	1	0.425526	0.488983	0.00971614	0.654259	0.513999	0.704576		0.928165	0.90206	1	0.891008	0.516463
	0.680975	0.327181	1	-0.127262	0.118029	0.0915686	0.381957	0.103088	0.680975		0.654408	0.545516	1	0.420771	0.122053	0.304128	0.390244	0.274342	0.654408		0.00873342		0.463859		0.265904	0.0921971	1	0.543494	0.205091	0.321604	0.278109	0.72466	0.265904		0.520488	0.249336	1	0.349074	0.596859	0.790467	0.679019	0.402825	0.520488		0.589062	0.757881	1	0.485138	0.248366
	0.461301	0.631137	1	0.617194	0.841704	0.642258	-0.0322027	0.0332556	0.461301		0.252601	0.90754	1	0.793946	0.230407	0.880355	0.366252	0.561478	0.252601		0.375		0.331897		0.326272	0.485726	1	0.315427	0.190891	0.406351	0.781476	0.126528	0.326272		0.234446	0.349368	1	0.437791	0.432579	0.430295	0.476964	0.24689	0.234446		0.191422	0.121914	1	0.196973	0.202509
	0.198245	0.554093	1	0.151647	0.521086	0.332008	0.454546	0.153368	0.198245		0.817692	0.370378	1	0.328323	0.566468	0.303985	0.501617	0.508404	0.817692		0.401926		0.452308		0.646818	0.820106	1	0.413472	0.808816	0.420181	0.797163	0.734755	0.646818		0.25317	0.65176	1	0.524819	0.453398	0.377419	0.277058	0.503142	0.25317		0.20618	0.0936077	1	0.645978	0.333492
	0.321328	0.690694	1	0.823923	0.255779	0.871472	0.426608	0.506211	0.321328		0.299237	0.562344	1	0.332108	0.326489	0.235298	0.377118	0.153417	0.299237		0.146023		0.441795		0.242395	0.80058	1	0.584372	0.123966	0.519196	0.246261	0.14783	0.242395		0.614933	0.648744	1	-0.00516557	0.898904	0.665766	0.415516	0.089471	0.614933		0.847137	0.895156	1	0.407805	0.999717
	0.4362	0.975524	1	0.544883	0.361533	0.817909	0.745165	0.492059	0.4362		0.436748	0.105967	1	0.87346	0.627232	0.172327	0.573378	0.338168	0.436748		0.468274		0.990068		-0.0315947	0.976408	1	0.380363	0.0504069	0.277659	0.543532	0.209796	-0.0315947		0.333004	0.670896	1	0.614496	0.51813	0.389542	0.325691	0.862028	0.333004		0.277095	0.29172	1	0.190021	0.57307
	0.238558	0.533979	1	0.175995	0.890516	0.539918	0.362143	0.550715	0.238558		0.0583544	0.265212	1	0.873586	0.630771	0.257798	0.00499098	-0.118202	0.0583544		0.209		0.0287531		0.106663	0.374455	1	0.221296	0.391368	0.0179909	0.214151	0.181858	0.106663		0.147022	0.17413	1	0.0673736	0.0715438	0.105174	0.589742	0.149696	0.147022		0.2743	0.423612	1	0.487074	0.391738
	0.704576	0.602186	1	0.425526	0.488983	0.00971614	0.654259	0.513999	0.704576		0.522683	0.285784	1	0.80338	0.306958	0.13507	0.574627	0.758472	0.522683		0.191172		0.0109926		0.527984	0.388188	1	0.420631	0.505005	0.51201	0.29557	0.370676	0.527984		0.270249	0.110686	1	0.496515	0.624174	0.804901	0.99004	0.458139	0.270249		0.314393	0.524666	1	0.680636	0.437764
	0.520488	0.249336	1	0.349074	0.596859	0.790467	0.679019	0.402825	0.520488		0.318351	0.332716	1	0.174811	0.220193	0.635882	0.978254	0.449143	0.318351		0.354129		0.450455		0.601846	0.527689	1	0.589835	0.686431	0.651007	0.426984	0.445273	0.601846		0.0899638	0.140385	1	0.308683	-0.0159589	0.0708883	0.110813	-0.00201158	0.0899638		0.10707	0.911083	1	0.745015	0.404971
	0.234446	0.349368	1	0.437791	0.432579	0.430295	0.476964	0.24689	0.234446		-0.0977535	0.0718362	1	0.268545	0.270796	0.162654	0.378877	0.579041	-0.0977535		0.566099		0.207907		-0.0929532	0.52701	1	0.260799	-0.0671544	-0.0204416	0.342393	0.185445	-0.0929532		0.336267	0.19319	1	0.674483	0.375065	0.0261757	-0.151732	0.529133	0.336267		0.567914	0.191639	1	0.48885	0.247527
	0.25317	0.65176	1	0.524819	0.453398	0.377419	0.277058	0.503142	0.25317		0.575833	0.582324	1	0.183578	0.529453	0.276826	0.655757	0.227763	0.575833		0.0129492		0.164504		0.323347	0.4605	1	0.464917	0.296317	0.269502	0.581047	0.464381	0.323347		0.386669	0.870256	1	-0.0349942	0.520598	0.452949	0.574188	0.763748	0.386669		0.483771	0.542376	1	0.84122	0.248306
	0.614933	0.648744	1	-0.00516557	0.898904	0.665766	0.415516	0.089471	0.614933		0.525486	0.480539	1	0.483905	0.846451	0.344772	0.448356	0.216567	0.525486		0.508647		0.398735		-0.243773	0.839215	1	0.0546189	0.380737	0.100582	0.605276	0.904657	-0.243773		0.589552	0.287729	1	0.315431	0.797729	0.515081	0.822073	0.447842	0.589552		0.703205	0.473974	1	0.481958	0.568098
	0.333004	0.670896	1	0.614496	0.51813	0.389542	0.325691	0.862028	0.333004		0.525326	0.506553	1	0.67595	0.227939	0.510942	0.429863	0.466561	0.525326		0.258066		0.273742		0.89075	0.484987	1	0.75577	0.35779	0.656722	0.694295	0.556424	0.89075		0.660938	0.55107	1	0.312433	0.81513	0.384217	0.531046	0.702618	0.660938		0.319567	0.400258	1	0.368032	0.280137
	0.147022	0.17413	1	0.0673736	0.0715438	0.105174	0.589742	0.149696	0.147022		0.310271	0.548247	1	0.943458	0.525156	0.239498	0.387835	0.537937	0.310271		0.005005		0.0612576		0.00852848	0.156091	1	0.10752	0.140307	0.0570391	0.130557	-0.0243821	0.00852848		0.234733	0.751521	1	0.698389	0.866565	0.613159	-0.0893527	0.955841	0.234733		0.295014	0.238999	1	0.511943	0.246877
	0.270249	0.110686	1	0.496515	0.624174	0.804901	0.99004	0.458139	0.270249		0.500569	0.642959	1	0.877113	0.64861	0.472546	0.884557	0.257907	0.500569		0.800483		0.314734		0.136613	0.552602	1	-0.0832063	-0.0006402	0.249439	0.499556	0.145046	0.136613		0.116403	0.206456	1	0.401477	0.104817	0.168957	0.36121	0.107711	0.116403		0.464544	0.863973	1	0.984947	0.772509
	0.0899638	0.140385	1	0.308683	-0.0159589	0.0708883	0.110813	-0.00201158	0.0899638		0.669229	0.677526	1	0.398064	0.398854	0.976624	0.52122	0.622095	0.669229		0.120761		0.137707		0.0324647	0.128229	1	0.154311	0.270755	0.0359555	0.2627	0.18341	0.0324647		0.0944823	0.12647	1	0.105752	0.132459	0.082087	0.634651	0.132894	0.0944823		0.353128	0.635723	1	0.476515	0.524304
	0.336267	0.19319	1	0.674483	0.375065	0.0261757	-0.151732	0.529133	0.336267		0.502328	0.295394	1	0.591497	0.368713	0.354695	0.757922	0.648381	0.502328		0.270496		0.268579		0.223111	0.655769	1	0.103738	0.34222	0.787259	0.297927	0.216986	0.223111		0.288614	0.342076	1	0.312383	0.146773	0.256807	0.077128	0.313601	0.288614		0.266861	0.534252	1	0.511768	0.281335
	0.386669	0.870256	1	-0.0349942	0.520598	0.452949	0.574188	0.763748	0.386669		0.352547	0.537245	1	0.498176	0.236082	0.264996	0.576567	0.235777	0.352547		0.097651		0.18716		0.115497	0.655563	1	0.456457	0.472221	0.204689	0.437642	0.399913	0.115497		0.155736	0.545106	1	0.118208	0.334854	0.50408	0.598364	0.280134	0.155736		0.613175	0.111763	1	0.96801	0.608357
	0.589552	0.287729	1	0.315431	0.797729	0.515081	0.822073	0.447842	0.589552		0.0127766	0.444323	1	0.0483376	0.0257656	0.238552	0.684693	0.249987	0.0127766		0.3844		0.0679446		0.439771	0.30298	1	0.681444	0.949729	0.530692	0.401542	0.335967	0.439771		0.0697522	0.648553	1	0.0379208	0.00054278	0.307403	0.493326	0.106383	0.0697522		0.429481	0.866223	1	0.715242	0.193442
	0.660938	0.55107	1	0.312433	0.81513	0.384217	0.531046	0.702618	0.660938		0.69567	0.524101	1	0.377718	0.494226	0.467134	0.872756	0.524626	0.69567		1		0.112984		0.265038	0.564073	1	0.914656	0.538349	0.503645	0.293055	0.805236	0.265038		0.494129	0.316386	1	0.60526	0.553577	0.133168	0.83946	0.764746	0.494129		0.148353	0.521167	1	0.290751	0.281251
	0.234733	0.751521	1	0.698389	0.866565	0.613159	-0.0893527	0.955841	0.234733		0.475909	0.129031	1	0.95495	0.610842	-0.045674	0.718064	0.761067	0.475909		0.469281		0.0751417		0.917212	0.950985	1	0.554584	0.66911	0.732703	0.4672	0.48636	0.917212		0.16454	0.456412	1	0.468338	-0.0626546	0.184772	0.882792	-0.111553	0.16454		0.692766	0.658988	1	0.920733	0.721257
	0.116403	0.206456	1	0.401477	0.104817	0.168957	0.36121	0.107711	0.116403		0.879365	0.291412	1	0.310803	0.387783	0.19975	0.86022	0.754019	0.879365		0.223503		0.110712		0.558138	0.43742	1	0.778599	0.481723	0.305315	0.547497	0.451103	0.558138		0.26212	0.588691	1	0.283293	0.294394	0.812304	0.8025	0.253	0.26212		0.236482	0.603617	1	0.690574	0.440247
	0.0944823	0.12647	1	0.105752	0.132459	0.082087	0.634651	0.132894	0.0944823		0.0578193	0.488204	1	0.403601	0.327611	0.554665	0.800647	0.0834689	0.0578193		0.85679		0.493978		0.477139	0.314999	1	0.540859	0.228071	0.332158	0.566118	0.641412	0.477139		-0.136641	0.29189	1	-0.0685807	0.0621979	0.313908	0.301948	0.0593431	-0.136641		0.553038	0.0492992	1	0.997622	0.444981
	0.288614	0.342076	1	0.312383	0.146773	0.256807	0.077128	0.313601	0.288614		0.638133	0.525627	1	0.316876	0.665819	0.666788	0.338708	0.149659	0.638133		0.25128		0.0669225		0.996249	0.861773	1	0.860507	0.978619	0.778223	0.730862	0.60186	0.996249		0.534392	-0.0989088	1	0.415665	0.280811	0.546842	0.832123	0.513196	0.534392		0.747288	0.590695	1	-0.0322558	0.275858
	0.155736	0.545106	1	0.118208	0.334854	0.50408	0.598364	0.280134	0.155736		0.504953	0.233372	1	0.621954	0.598489	0.330887	0.87455	0.726597	0.504953		0.339292		0.414723		0.12114	-0.0716214	1	0.0577767	0.235135	0.0937594	0.40417	0.165953	0.12114		0.411988	0.258853	1	0.119062	0.810019	0.0979583	0.343695	0.129441	0.411988		0.571736	0.229489	1	0.781504	0.989748
	0.0697522	0.648553	1	0.0379208	0.00054278	0.307403	0.493326	0.106383	0.0697522		0.569361	0.454544	1	0.551718	0.463223	0.46382	0.413704	0.455375	0.569361		0.116412		0.261136		0.651975	0.151423	1	0.0200455	0.369483	0.495862	0.102837	0.294937	0.651975		0.49218	0.212183	1	0.689086	0.89244	0.177276	0.938688	0.152208	0.49218		0.374528	0.781973	1	0.766083	0.48347
	0.494129	0.316386	1	0.60526	0.553577	0.133168	0.83946	0.764746	0.494129		0.251932	0.481956	1	0.708686	0.794499	0.502646	0.585872	0.79455	0.251932		0.062252		0.0756098		0.105105	0.226396	1	0.455827	0.312188	0.502109	0.142776	0.404399	0.105105		0.604095	0.0287849	1	0.712424	0.89315	-0.0872491	0.450567	0.068428	0.604095		0.335223	0.867072	1	0.417936	0.149895
	0.16454	0.456412	1	0.468338	-0.0626546	0.184772	0.882792	-0.111553	0.16454		0.2753	0.634581	1	0.166118	0.382296	0.557755	0.85941	0.195575	0.2753		0.10957		0.391557		0.154319	0.402077	1	0.373569	0.483467	0.472416	0.885868	0.734495	0.154319		0.266845	0.428538	1	0.647028	0.667696	0.687589	0.000204882	0.625349	0.266845		0.558031	0.407555	1	-0.00379974	0.810471
	0.26212	0.588691	1	0.283293	0.294394	0.812304	0.8025	0.253	0.26212		0.278373	0.246436	1	0.272923	0.819286	0.292418	0.437239	0.430434	0.278373		0.536159		0.00708353		0.578181	0.631939	1	0.584751	0.526732	0.639896	0.76439	0.363164	0.578181		0.57609	0.105141	1	0.658802	0.583163	0.407107	0.489618	0.769335	0.57609		0.245879	0.367207	1	0.392567	0.118238
	-0.136641	0.29189	1	-0.0685807	0.0621979	0.313908	0.301948	0.0593431	-0.136641		0.195278	0.722084	1	0.0917478	0.621869	0.63537	0.985933	0.109285	0.195278		0.71466		0.691271		0.344271	0.597132	1	0.436041	0.312983	0.304326	0.440679	0.322267	0.344271		0.442871	0.395213	1	0.868183	0.504377	0.344531	-0.503869	0.67172	0.442871		0.522153	0.176081	1	0.0128794	0.118387
	0.348435	0.678069	1	0.507972	0.560669	-0.0714768	0.166412	0.471486	0.348435		-0.00710281	0.237965	1	0.523403	0.258501	0.238886	0.182542	0.30088	-0.00710281		0.0916298		0.43256		0.252719	0.080965	1	0.524186	-0.0661662	-0.0510394	-0.0763493	-0.00471271	0.252719		0.569622	0.527552	1	0.737291	0.869983	0.55473	0.840851	0.389956	0.569622		0.112687	0.506071	1	0.755416	0.301873
	0.534392	-0.0989088	1	0.415665	0.280811	0.546842	0.832123	0.513196	0.534392		0.0913889	0.884234	1	0.486965	0.122213	0.911516	0.396102	0.30686	0.0913889		0.488433		0.599571		0.675798	0.254558	1	0.60762	0.207693	0.357076	0.393684	0.195858	0.675798		0.216142	0.119638	1	0.699076	0.144591	0.196523	0.344654	0.554318	0.216142		0.724316	0.93411	1	0.333307	0.557713
	0.411988	0.258853	1	0.119062	0.810019	0.0979583	0.343695	0.129441	0.411988		-0.0923557	-1.03987	1	-0.801813	-0.232821	0.0193858	0.250335	0.367475	-0.0923557		0.191292		0.662551		0.271785	0.758124	1	0.126531	0.320742	0.325015	0.456713	0.279879	0.271785		0.398916	0.33821	1	0.30705	0.379323	0.391513	0.754289	0.312256	0.398916		0.890006	0.605902	1	0.813107	0.694463
	0.123256	0.467838	1	0.515281	-0.00891649	0.00864431	0.678849	0.633236	0.123256		0.130941	0.674505	1	0.315377	0.283843	0.144114	0.20297	0.124719	0.130941		0.0316254		0.930987		0.577662	0.425691	1	0.285202	0.0778215	0.0883938	0.150562	0.18656	0.577662		0.45086	0.424993	1	0.121278	0.60976	0.268496	0.552312	0.202956	0.45086		0.154789	0.440485	1	0.487519	0.255213
	0.49218	0.212183	1	0.689086	0.89244	0.177276	0.938688	0.152208	0.49218		0.166577	0.509142	1	0.48451	0.0396943	0.0522902	0.0357396	0.082652	0.166577		0.824735		0.341921		0.553968	0.71412	1	0.303084	0.681095	0.740516	0.50234	0.579821	0.553968		0.956629	0.694042	1	0.844184	0.660331	0.593811	0.78539	0.671874	0.956629		0.06819	0.471955	1	0.305893	0.0357925
	0.604095	0.0287849	1	0.712424	0.89315	-0.0872491	0.450567	0.068428	0.604095		0.649527	0.447316	1	0.29051	0.52438	0.912144	0.262115	0.23588	0.649527		0.431839		1		0.354626	0.672112	1	0.181336	0.882057	0.426019	0.290702	0.639615	0.354626		0.361255	0.935793	1	0.33288	0.138718	0.477964	0.308304	0.311644	0.361255		0.468422	0.708556	1	0.587664	0.397107
	0.125796	0.199947	1	0.583977	0.379668	0.226368	0.396805	0.239563	0.125796		-0.00361256	0.519351	1	-0.0875267	0.173295	0.130146	-0.0109702	0.117818	-0.00361256		0.0170382		0.290256		-0.00197787	0.118288	1	0.0159868	0.15864	0.0995914	-0.0414888	0.173405	-0.00197787		0.323247	0.239002	1	0.232138	0.311504	0.393416	0.244757	0.505754	0.323247		0.367134	0.308688	1	0.374063	0.261252
	0.266845	0.428538	1	0.647028	0.667696	0.687589	0.000204882	0.625349	0.266845		0.864836	0.413367	1	0.645378	0.275969	0.284419	0.26304	0.355009	0.864836		0.342626		0.286451		0.671184	0.445329	1	0.361083	0.16817	0.606382	0.8256	0.442593	0.671184		0.261323	0.626839	1	0.513867	0.445637	0.332491	0.482917	0.263575	0.261323		0.350431	0.576477	1	0.698979	0.341124
	0.57609	0.105141	1	0.658802	0.583163	0.407107	0.489618	0.769335	0.57609		0.277813	0.931623	1	0.287112	0.114015	0.389512	0.554665	0.237776	0.277813		1		0.664834		0.770965	0.470395	1	0.265715	0.515722	0.07499	-0.0502979	0.055876	0.770965		0.0312995	-0.00354576	1	0.37983	0.0958346	-0.0283176	0.0351457	0.064943	0.0312995		0.750224	0.220736	1	0.169758	0.765772
	0.442871	0.395213	1	0.868183	0.504377	0.344531	-0.503869	0.67172	0.442871		0.372926	0.150177	1	0.912715	0.803435	0.103822	0.324528	0.183748	0.372926		0.0864539		0.359194		0.0980704	0.133756	1	0.280164	0.0558327	0.083527	0.426432	0.0869272	0.0980704		0.770011	0.826072	1	0.817698	0.481546	0.850951	0.660357	0.639864	0.770011		0.618522	0.323515	1	0.252575	0.107516
	0.569622	0.527552	1	0.737291	0.869983	0.55473	0.840851	0.389956	0.569622		0.556835	0.218393	1	0.254087	0.393194	-0.0830941	0.471461	0.384186	0.556835		0.103701		0.169665		0.28385	0.759545	1	0.471155	0.464844	-0.0431354	-0.137974	-0.128523	0.28385		0.208539	0.502175	1	0.261197	-0.00502441	-0.0882563	0.233854	0.361646	0.208539		0.0578143	-0.0746675	1	0.566221	0.309937
	0.152632	0.667314	1	0.200369	0.607258	0.238849	0.812086	0.545916	0.152632		0.400355	0.165661	1	0.595462	0.808201	0.784057	0.709891	0.386324	0.400355		0.487372		0.822848		0.9026	0.44028	1	0.229104	0.12121	0.14867	0.237997	0.497738	0.9026		0.510169	0.154522	1	0.422141	0.581418	0.67012	0.66622	0.536878	0.510169		0.494823	0.521769	1	0.414013	0.762768
	0.216142	0.119638	1	0.699076	0.144591	0.196523	0.344654	0.554318	0.216142		0.110772	0.116253	1	0.644991	0.193425	0.110114	0.0971842	0.0683408	0.110772		0.140063		0.233971		0.265033	0.373104	1	0.504108	0.469926	0.318378	0.434325	0.432828	0.265033		0.105148	0.815891	1	0.0343832	0.092293	0.403066	0.808192	0.215862	0.105148		0.249443	0.427894	1	0.262048	0.822867
	0.398916	0.33821	1	0.30705	0.379323	0.391513	0.754289	0.312256	0.398916		0.597199	0.907669	1	0.272409	0.775824	0.563466	0.816138	0.35861	0.597199		0.288401		0.04108		0.572015	0.596075	1	0.691293	0.417887	0.313468	0.576417	0.687841	0.572015		0.398799	0.362097	1	0.132537	0.0692053	0.100197	0.437568	0.201427	0.398799		0.0825773	0.561775	1	0.218029	0.0976422
	0.45086	0.424993	1	0.121278	0.60976	0.268496	0.552312	0.202956	0.45086		0.838621	0.271287	1	0.659243	0.935873	0.572591	0.683308	0.607217	0.838621		0.113657		0.490344		0.0659412	0.0821321	1	0.22506	0.0749633	0.413092	0.902049	0.218547	0.0659412		0.36351	0.209986	1	0.43632	0.397459	0.667108	-0.00502304	0.227971	0.36351		0.752082	0.88984	1	-0.359272	0.538343
	0.956629	0.694042	1	0.844184	0.660331	0.593811	0.78539	0.671874	0.956629		0.445995	0.7262	1	0.486492	0.452008	0.486682	0.341972	0.663171	0.445995		0.528696		0.371668		0.355469	0.429012	1	0.2238	0.0223574	0.0980013	0.291469	0.133195	0.355469		0.227664	0.0290004	1	0.266877	0.0664222	0.017882	0.448399	0.180568	0.227664		0.889821	0.732345	1	0.336858	0.792898
	0.361255	0.935793	1	0.33288	0.138718	0.477964	0.308304	0.311644	0.361255		0.112548	0.643823	1	0.604577	0.0365331	0.375428	0.458079	0.361154	0.112548		0.606739		0.262664		0.240585	0.601607	1	0.497509	0.38325	0.221963	0.265208	0.17781	0.240585		0.191487	0.331299	1	0.745206	0.517016	0.490028	0.143629	0.0918788	0.191487		0.82772	0.921789	1	0.10697	0.641061
	0.323247	0.239002	1	0.232138	0.311504	0.393416	0.244757	0.505754	0.323247		0.617227	0.490686	1	0.465774	0.323759	0.355555	0.583953	0.932743	0.617227		0.348693		0.251245		0.518819	0.321753	1	0.382502	0.347502	0.315359	0.611597	0.330392	0.518819		0.27369	0.301264	1	0.401322	0.432791	0.324042	0.742033	0.594987	0.27369		0.333907	0.314076	1	0.749295	0.336556
	0.261323	0.626839	1	0.513867	0.445637	0.332491	0.482917	0.263575	0.261323		0.455083	0.415671	1	0.659197	0.542685	0.59488	0.598408	0.260138	0.455083		0.206084		0.405377		0.679652	0.970879	1	0.734391	0.514135	0.851425	0.724242	0.707497	0.679652		0.352222	0.178011	1	0.715638	0.0448215	0.306764	0.0833275	0.202513	0.352222		0.472478	0.66291	1	0.475531	0.932093
	0.26617	0.115145	1	0.410183	0.488063	0.286957	0.65826	0.219201	0.26617		0.444046	0.641809	1	0.376222	0.529644	0.4623	0.423106	-0.0815042	0.444046		0.932095		0.693112		0.590021	0.997365	1	0.737981	0.355181	0.765136	0.928986	0.684081	0.590021		0.309617	0.486221	1	0.183392	-0.0021554	0.0365702	0.143562	0.13592	0.309617		0.387712	0.36362	1	0.1663	0.155942
	0.0312995	-0.00354576	1	0.37983	0.0958346	-0.0283176	0.0351457	0.064943	0.0312995		0.200571	0.465583	1	0.44875	0.614337	0.239513	0.181257	0.178617	0.200571		0.675747		0.336115		0.357084	0.18046	1	0.383193	-0.101425	0.200459	0.490187	0.155362	0.357084		0.576287	0.707446	1	0.97055	0.857089	0.988204	0.401348	0.588716	0.576287		0.107509	0.341309	1	0.478143	0.131344
	0.0972489	0.680927	1	-0.0365253	-0.0295421	0.102473	0.193497	0.0851423	0.0972489		0.377367	0.674535	1	0.295818	0.301949	0.670586	0.496877	0.11232	0.377367		0.20456		0.4028		0.305067	0.580587	1	0.229176	0.646723	0.248957	0.446889	0.321997	0.305067		0.246571	0.104874	1	0.714588	0.0745371	0.132375	0.123679	0.753484	0.246571		0.922951	0.441406	1	0.566534	0.356032
	0.770011	0.826072	1	0.817698	0.481546	0.850951	0.660357	0.639864	0.770011		0.476868	0.18915	1	0.33726	0.339565	-0.0476335	0.42572	0.175821	0.476868		0.620937		0.505432		0.418919	0.672629	1	0.907767	0.596641	0.826962	0.649562	0.476886	0.418919		0.614279	0.17436	1	0.51905	0.156893	0.233311	0.401022	0.879831	0.614279		0.13308	0.586379	1	0.646193	0.762895
	0.208539	0.502175	1	0.261197	-0.00502441	-0.0882563	0.233854	0.361646	0.208539		0.445616	0.195174	1	0.828256	0.672635	0.716995	0.328522	0.231706	0.445616		0.340484		0.29182		0.155844	0.592024	1	0.78313	0.617713	0.225491	0.218525	0.406491	0.155844		0.0705047	-0.00716004	1	0.560788	-0.0161114	0.241404	0.240309	0.976291	0.0705047		0.216921	0.413654	1	0.396101	0.187364
	0.275636	0.324675	1	0.0929428	0.0860128	0.0304083	0.491998	0.437905	0.275636		0.609353	0.350025	1	0.690891	0.635561	0.72269	0.548203	0.832233	0.609353		0.587354		0.0981947		0.305264	0.683614	1	0.582359	0.352243	0.440552	0.327342	0.474656	0.305264		0.376281	0.487701	1	0.680337	-0.0193659	0.676604	0.0693289	0.524498	0.376281		0.300788	0.0978028	1	0.790655	0.175888
	0.28239	0.434193	1	0.736776	0.193806	0.391387	0.259958	0.164516	0.28239		0.747663	0.946128	1	0.71257	0.321872	0.665154	0.821171	0.319544	0.747663		0.200322		0.164769		0.282432	0.743619	1	0.355404	0.205407	0.313976	0.253433	0.369829	0.282432		0.352392	0.374221	1	0.259891	0.692678	0.41753	0.482809	0.55315	0.352392		0.803444	0.559819	1	0.769711	0.543306
	0.510169	0.154522	1	0.422141	0.581418	0.67012	0.66622	0.536878	0.510169		0.350453	0.514103	1	0.155542	0.333999	0.425948	0.717079	0.282449	0.350453		0.106077		0.103783		0.986091	0.923568	1	0.375458	0.539734	0.310025	0.281482	0.344096	0.986091		0.622602	0.990152	1	0.496277	0.117471	0.129932	0.172024	0.431926	0.622602		0.817613	0.454787	1	0.533582	0.817649
	0.105148	0.815891	1	0.0343832	0.092293	0.403066	0.808192	0.215862	0.105148		0.666703	0.254836	1	0.701327	0.649139	0.540815	0.81195	0.435481	0.666703		0.391238		0.544679		0.820428	0.879295	1	0.592719	0.649365	0.502168	0.334218	0.527859	0.820428		-0.239495	-0.194759	1	0.129451	-0.0541209	0.184857	0.177119	0.311363	-0.239495		0.595402	0.304907	1	0.771142	0.663341
	0.398799	0.362097	1	0.132537	0.0692053	0.100197	0.437568	0.201427	0.398799		0.34585	0.272882	1	-0.0514475	0.111512	0.639684	0.294767	0.0443938	0.34585		1		0.385097		0.858232	0.654511	1	0.699426	0.808364	0.838407	0.171084	0.508427	0.858232		0.0446066	0.628403	1	0.286316	0.218494	0.16314	0.243066	0.0438742	0.0446066		0.369297	0.644572	1	0.480236	0.221854
	0.36351	0.209986	1	0.43632	0.397459	0.667108	-0.00502304	0.227971	0.36351		0.584129	0.390092	1	0.283578	0.367872	0.047015	0.443942	0.180792	0.584129		0.380835		0.64459		0.566722	0.749295	1	0.761433	0.833959	0.851269	0.806565	0.884773	0.566722		0.38048	0.0269518	1	0.120008	0.68799	0.630846	0.0956533	0.400884	0.38048		0.349415	0.206054	1	0.427906	0.397476
	0.227664	0.0290004	1	0.266877	0.0664222	0.017882	0.448399	0.180568	0.227664		-0.1489	0.282898	1	0.106068	0.376149	0.16458	0.216108	0.113706	-0.1489		0.748818		0.289739		0.691377	0.857113	1	0.812021	0.878395	0.631349	0.613321	0.584679	0.691377		0.539015	0.39273	1	0.349325	0.540333	0.387837	0.571869	0.337093	0.539015		0.366812	0.232024	1	0.712271	0.454632
	0.191487	0.331299	1	0.745206	0.517016	0.490028	0.143629	0.0918788	0.191487		0.252979	0.375186	1	0.406486	0.377881	0.414391	0.550701	0.544809	0.252979		0.148084		0.524555		0.646818	0.658567	1	0.74701	0.94325	0.293997	0.32427	0.603761	0.646818		0.0224019	-0.00959901	1	0.0332846	0.0789096	0.0392107	0.120046	0.0641043	0.0224019		0.578454	0.32294	1	0.87811	0.51728
	0.27369	0.301264	1	0.401322	0.432791	0.324042	0.742033	0.594987	0.27369		0.235327	0.24301	1	0.220426	0.305174	0.35897	0.311858	0.430915	0.235327		0.846164		0.242409		0.390763	0.766829	1	0.133972	0.370931	0.17102	0.228734	0.102978	0.390763		0.156834	0.191763	1	0.293075	0.0105972	0.25853	0.160483	0.234299	0.156834		0.157651	0.254692	1	0.335513	0.193414
	0.352222	0.178011	1	0.715638	0.0448215	0.306764	0.0833275	0.202513	0.352222		0.831516	0.51906	1	0.753427	0.873195	0.851231	0.555651	0.394502	0.831516		0.748922		0.370214		0.563985	0.0659119	1	-0.0542743	0.0778929	0.139814	0.237295	0.213942	0.563985		0.333131	0.220685	1	0.364134	0.256754	0.215179	0.0749014	0.498367	0.333131		0.556241	0.768023	1	-0.0524592	0.137272
	0.309617	0.486221	1	0.183392	-0.0021554	0.0365702	0.143562	0.13592	0.309617		0.586225	0.427661	1	0.881989	0.413309	0.614379	0.459626	0.172022	0.586225		0.7689		0.398948		0.585787	0.766978	1	0.656973	0.453309	0.520551	0.86111	0.686254	0.585787		0.202639	0.530548	1	0.639717	0.355019	0.315981	0.249754	0.335836	0.202639		0.0201669	0.197912	1	0.0718659	0.0927571
	0.471988	0.741354	1	0.429923	0.137499	0.344271	0.130646	0.464283	0.471988		0.170411	0.454741	1	0.712497	0.318213	0.209281	0.429646	0.0217796	0.170411		0.165575		0.391967		0.51817	0.549512	1	0.592219	0.628216	0.624386	0.84633	0.765159	0.51817		0.0302587	0.801642	1	0.142115	0.0541069	0.778985	0.790697	0.0701535	0.0302587		0.374071	0.186632	1	0.343898	0.154916
	0.576287	0.707446	1	0.97055	0.857089	0.988204	0.401348	0.588716	0.576287		0.00829249	0.120943	1	0.361702	0.46757	0.292628	0.436816	0.259192	0.00829249		0.212105		0.601954		0.0956037	0.796398	1	0.82467	0.200724	0.625103	0.525011	0.282807	0.0956037		0.253162	0.502004	1	0.213297	0.560077	-0.0121128	0.476555	0.428689	0.253162		0.569304	0.660397	1	0.811375	0.188025
	0.0466934	0.354448	1	0.178893	0.250118	0.237841	0.650022	0.296493	0.0466934		0.981466	0.902741	1	0.653575	0.216962	0.224309	0.289693	0.3033	0.981466		0.779867		0.145893		0.296066	0.429101	1	0.58368	0.483937	0.49881	0.675108	0.47734	0.296066		0.0686781	0.240008	1	0.12879	0.127261	0.1175	0.416455	0.128826	0.0686781		0.395214	0.338318	1	0.745598	0.863868
	0.246571	0.104874	1	0.714588	0.0745371	0.132375	0.123679	0.753484	0.246571		0.454963	0.591221	1	0.839021	0.743077	0.666803	0.745363	0.290229	0.454963		0.685264		0.339336		0.442694	0.566275	1	0.292186	0.504975	0.454531	0.181707	0.281924	0.442694		0.41622	0.654618	1	0.334638	0.39466	0.42199	0.751982	0.341104	0.41622		0.584595	0.023183	1	0.816352	0.0751696
	-0.00445742	0.106824	1	0.042315	-0.0248149	0.171716	0.186757	-0.0571756	-0.00445742		0.318636	0.222864	1	0.689584	0.407092	0.308124	0.493277	0.225233	0.318636		0.257907		0.508123		0.262433	0.0575929	1	0.211986	0.192165	-0.0215665	0.353966	0.398656	0.262433		0.436275	0.096457	1	0.318771	-0.226961	0.216668	-0.00648313	0.121223	0.436275		0.381092	0.215213	1	0.856395	0.180005
	0.614279	0.17436	1	0.51905	0.156893	0.233311	0.401022	0.879831	0.614279		0.166515	0.680772	1	0.090855	0.184479	-0.0924926	0.326152	0.191816	0.166515		0.612501		0.542238		0.17505	0.642199	1	0.768349	0.162533	0.0932404	0.180004	0.706001	0.17505		0.110659	0.141174	1	0.0572793	-0.0319265	0.0675418	0.431413	0.431624	0.110659		0.836978	0.539442	1	0.949158	0.745279
	0.0705047	-0.00716004	1	0.560788	-0.0161114	0.241404	0.240309	0.976291	0.0705047		0.317436	0.164558	1	0.497069	0.827494	0.0880848	0.128926	0.147538	0.317436		0.870332		0.056219		0.913874	0.884134	1	0.518599	0.172424	0.355391	0.569603	0.447173	0.913874		0.191515	0.139749	1	0.312723	0.100697	0.206722	0.518629	0.904594	0.191515		0.294897	0.114298	1	0.0475658	0.30552
	0.376281	0.487701	1	0.680337	-0.0193659	0.676604	0.0693289	0.524498	0.376281		0.587844	0.102981	1	0.382791	0.657877	0.300271	0.0131038	0.173857	0.587844		0.348791		0.811512		0.268894	0.294134	1	0.178918	0.183529	0.334682	0.175303	0.278511	0.268894		0.157245	0.0767602	1	0.117912	0.143705	0.297478	0.304201	0.478518	0.157245		0.614565	0.642046	1	0.679396	0.404233
	0.352392	0.374221	1	0.259891	0.692678	0.41753	0.482809	0.55315	0.352392		0.126829	-0.0237642	1	0.20984	0.49538	0.320399	0.10405	0.103903	0.126829		0.706449		0.532782		0.297332	0.71049	1	0.565289	0.313019	0.451782	0.220525	0.218446	0.297332		0.235758	0.473751	1	0.299861	0.174424	0.141476	0.445519	0.0348495	0.235758		0.318656	0.671886	1	0.654184	0.387539
	0.622602	0.990152	1	0.496277	0.117471	0.129932	0.172024	0.431926	0.622602		0.0663919	0.184733	1	0.291484	0.173673	0.148433	0.304817	0.219844	0.0663919		0.699064		0.166058		0.361676	0.496585	1	0.617212	0.193474	0.295051	0.661421	0.661684	0.361676		0.0703496	0.655741	1	0.724044	0.294477	0.599736	0.0365623	0.125604	0.0703496		-0.213994	-0.0150004	1	0.544538	0.421838
	-0.239495	-0.194759	1	0.129451	-0.0541209	0.184857	0.177119	0.311363	-0.239495		0.375739	0.729875	1	0.664302	0.258161	0.647171	0.71518	0.527349	0.375739		0.608925		0.14499		0.021444	0.143018	1	0.406147	0.393686	0.0781974	0.162188	0.0315076	0.021444		0.550123	0.425671	1	0.556406	0.613525	0.811215	0.361364	0.819955	0.550123		0.349436	0.654817	1	0.559187	0.611811
	0.0446066	0.628403	1	0.286316	0.218494	0.16314	0.243066	0.0438742	0.0446066		-0.0149592	0.273672	1	-0.0941941	0.169204	0.343352	0.746741	0.0624944	-0.0149592		0.564812		0.748058		0.424614	0.140381	1	0.747486	0.470807	0.197997	0.421648	0.493933	0.424614		0.191714	0.505232	1	0.0929359	0.400325	0.357265	0.0487354	0.00905297	0.191714		0.492174	0.922401	1	0.929971	0.541447
	0.265904	0.0921971	1	0.543494	0.205091	0.321604	0.278109	0.72466	0.265904		0.099089	0.183096	1	0.512049	0.0959303	0.127155	0.144127	0.339133	0.099089		0.918055		0.263582		0.575569	0.831678	1	0.604381	0.932072	0.338568	0.207306	0.406557	0.575569		0.617468	0.490809	1	0.328004	0.377717	0.544548	0.855082	0.191883	0.617468		0.0977985	0.200087	1	0.878855	0.477178
	0.38048	0.0269518	1	0.120008	0.68799	0.630846	0.0956533	0.400884	0.38048		0.418071	0.528212	1	0.386882	0.267204	0.469078	0.582802	0.476399	0.418071		0.27237		0.0788609		0.463071	0.293213	1	0.648915	0.108658	0.354906	0.745095	0.119907	0.463071		0.349564	0.196343	1	0.550042	0.322413	0.229513	0.427724	0.394673	0.349564		0.258617	0.793709	1	0.546923	0.924559
	0.539015	0.39273	1	0.349325	0.540333	0.387837	0.571869	0.337093	0.539015		0.494764	0.857171	1	0.625157	0.980364	0.910989	0.853807	0.557064	0.494764		0.785641		0.147816		0.146325	0.214392	1	0.233316	0.136517	0.51256	0.357901	0.793455	0.146325		0.0167374	0.0538407	1	0.755956	0.280052	0.220695	0.305552	0.15296	0.0167374		0.605738	0.754567	1	0.486063	0.529266
	0.0224019	-0.00959901	1	0.0332846	0.0789096	0.0392107	0.120046	0.0641043	0.0224019		0.468253	0.506434	1	0.327364	0.338836	0.675562	0.74244	0.435792	0.468253		0.122665		0.262158		0.0209888	0.361527	1	0.617204	-0.0563832	0.642322	0.276402	0.296421	0.0209888		0.160375	0.277888	1	0.256084	0.112646	0.0900432	0.576914	-0.0156417	0.160375		0.256917	0.487134	1	0.569182	0.0965158
	0.326272	0.485726	1	0.315427	0.190891	0.406351	0.781476	0.126528	0.326272		0.426847	0.353671	1	0.206216	0.111668	0.376862	0.584588	0.262638	0.426847		0.112865		0.287001		0.347039	0.786276	1	0.790374	0.392524	0.160367	0.144665	0.350576	0.347039		0.838221	0.669057	1	0.672941	0.728816	0.864101	0.765844	0.917668	0.838221		0.686956	0.210234	1	0.753421	0.628612
	0.646818	0.820106	1	0.413472	0.808816	0.420181	0.797163	0.734755	0.646818		0.804521	0.426299	1	0.48409	0.558449	0.385338	0.554	0.266961	0.804521		0.6048		0.212771		-0.00803978	0.069839	1	0.324624	0.0767292	0.182084	0.534804	0.198073	-0.00803978		0.333059	0.769402	1	0.867414	0.423912	0.079798	0.181549	0.131905	0.333059		0.534588	0.462277	1	0.434069	0.167832
	0.242395	0.80058	1	0.584372	0.123966	0.519196	0.246261	0.14783	0.242395		0.561162	0.422818	1	0.828323	0.727173	0.308976	0.3655	0.537677	0.561162		0.72342		0.798222		0.264168	0.276113	1	-0.0824019	0.164677	0.418321	0.00615918	-0.0510876	0.264168		-0.00606951	0.149104	1	0.0698106	0.0144978	0.0929378	0.156631	0.0799643	-0.00606951		0.835584	0.361605	1	0.699038	0.573265
	0.156834	0.191763	1	0.293075	0.0105972	0.25853	0.160483	0.234299	0.156834		0.116489	0.281371	1	0.629529	0.313336	0.0947052	0.11221	0.31306	0.116489		0.860636		0.226265		0.0715246	0.763718	1	0.8662	0.162391	0.431458	-0.0530254	0.0755692	0.0715246		0.234675	0.648895	1	0.668595	0.493419	0.391753	0.481672	0.533226	0.234675		0.325296	0.377963	1	0.205864	0.405526
	0.333131	0.220685	1	0.364134	0.256754	0.215179	0.0749014	0.498367	0.333131		0.142446	0.0934581	1	-0.322207	-0.476966	0.236938	0.630968	0.307007	0.142446		0.600315		0.27246		0.374774	0.853474	1	0.320707	0.458902	0.105145	0.207193	0.134425	0.374774		0.334518	0.92914	1	0.636079	0.321223	0.144518	0.281623	0.324153	0.334518		0.555301	0.38231	1	0.0935624	0.133157
	0.202639	0.530548	1	0.639717	0.355019	0.315981	0.249754	0.335836	0.202639		0.485185	0.293696	1	0.60703	0.305349	0.390996	0.571759	0.744164	0.485185		0.116884		0.552743		0.147759	0.318479	1	0.741298	0.782244	0.243096	0.522669	0.200187	0.147759		0.70571	0.221083	1	0.737582	0.859264	0.505639	0.240591	0.163086	0.70571		0.0598414	0.504164	1	0.715476	0.65047
	0.0302587	0.801642	1	0.142115	0.0541069	0.778985	0.790697	0.0701535	0.0302587		0.284638	0.403586	1	0.385695	0.530047	0.102436	0.288043	0.480359	0.284638		0.354504		0.709188		0.0708639	0.123751	1	0.0944565	0.0704555	0.0436075	0.121982	0.0986887	0.0708639		0.320643	0.312729	1	0.507698	0.398421	0.24782	0.517602	0.348665	0.320643		0.0296493	0.369692	1	0.266242	0.413106
	0.253162	0.502004	1	0.213297	0.560077	-0.0121128	0.476555	0.428689	0.253162		-0.0163234	0.124427	1	0.383751	0.0431613	0.268063	0.170146	0.398416	-0.0163234		0.411975		0.108258		0.171791	0.197249	1	0.396698	0.267627	0.27781	0.202678	0.306544	0.171791		0.176292	0.414725	1	0.0751125	0.0780037	0.0673147	0.0940665	0.0238537	0.176292		0.695895	0.698696	1	0.832486	0.826447
	0.0686781	0.240008	1	0.12879	0.127261	0.1175	0.416455	0.128826	0.0686781		0.269304	0.539292	1	0.643271	0.251622	0.297414	0.804634	0.615364	0.269304		0.141564		0.249836		0.498186	0.0249271	1	0.0897411	0.165844	0.49043	0.849221	0.438839	0.498186		0.344275	0.755808	1	0.761211	0.522972	0.212178	0.198768	0.433316	0.344275		0.588313	0.508408	1	0.464462	0.945342
	0.41622	0.654618	1	0.334638	0.39466	0.42199	0.751982	0.341104	0.41622		0.534224	0.443971	1	0.447443	0.287073	0.714594	0.60021	0.34214	0.534224		1		0.113817		0.412485	0.935582	1	0.943659	0.371362	0.285421	0.520755	0.243655	0.412485		0.650688	0.596874	1	0.589778	0.572188	0.448984	0.577071	0.421427	0.650688		-0.582678	0.854103	1	0.913281	-0.0183446
	0.436275	0.096457	1	0.318771	-0.226961	0.216668	-0.00648313	0.121223	0.436275		0.29408	0.971195	1	0.58449	0.927923	0.772709	0.515489	0.806162	0.29408		0.397221		0.405643		0.237823	0.409668	1	0.608941	0.259961	0.357009	0.00115464	0.0440681	0.237823		0.369332	0.430508	1	0.325373	0.0823458	0.482767	0.25895	0.538444	0.369332		0.0522129	0.416022	1	0.620617	0.739646
	0.110659	0.141174	1	0.0572793	-0.0319265	0.0675418	0.431413	0.431624	0.110659		0.471249	0.510657	1	0.800166	-0.00046053	0.404922	0.422837	0.424819	0.471249		0.316977		0.197027		0.134519	0.492831	1	0.684207	0.122512	0.70324	0.905014	0.497961	0.134519		0.00803674	0.417243	1	0.511468	0.375817	0.114968	0.038718	0.349248	0.00803674		0.30204	0.901515	1	0.867046	0.2955
	0.191515	0.139749	1	0.312723	0.100697	0.206722	0.518629	0.904594	0.191515		0.859027	0.0438418	1	0.429231	0.103902	0.221812	0.670807	0.606656	0.859027		0.533506		0.0429054		0.746372	0.251603	1	0.988771	0.766121	0.154254	0.575679	0.647472	0.746372		0.259907	0.192726	1	0.284097	0.204592	0.249585	0.2543	0.214159	0.259907		0.119629	0.226486	1	0.215404	0.100874
	0.157245	0.0767602	1	0.117912	0.143705	0.297478	0.304201	0.478518	0.157245		0.803331	0.717669	1	0.889701	0.672771	0.22002	0.723992	0.816496	0.803331		0.383586		0.278456		0.136554	0.990945	1	0.582976	0.145746	0.586018	0.137951	0.308993	0.136554		0.891575	0.960385	1	0.481157	0.679768	0.770348	0.935377	0.733443	0.891575		0.203855	0.277019	1	0.428309	0.119571
	0.235758	0.473751	1	0.299861	0.174424	0.141476	0.445519	0.0348495	0.235758		0.381628	0.714073	1	0.59028	0.565403	0.853073	0.564387	0.528186	0.381628		0.29573		0.57788		0.609065	0.364742	1	0.194187	0.193509	-0.102545	0.398519	0.408133	0.609065		0.446936	0.26788	1	0.48789	0.458017	0.332335	0.666723	0.481127	0.446936		0.197052	0.42514	1	0.487921	0.384776
	-0.0315947	0.976408	1	0.380363	0.0504069	0.277659	0.543532	0.209796	-0.0315947		0.319993	0.521383	1	0.584804	0.425934	0.484986	0.267523	0.460856	0.319993		0.929455		0.662833		0.210236	0.497753	1	0.706589	0.413627	0.276049	0.422283	0.275789	0.210236		0.369025	0.688176	1	0.517827	0.42946	0.521659	0.433196	0.552255	0.369025		0.904717	0.42247	1	0.220804	0.459824
	0.0703496	0.655741	1	0.724044	0.294477	0.599736	0.0365623	0.125604	0.0703496		0.959495	0.828057	1	0.396579	0.276751	0.167902	0.644814	0.34865	0.959495		0.469115		0.465051		0.358214	0.766609	1	0.713039	0.470609	0.322639	0.431369	0.215785	0.358214		0.712416	0.73256	1	0.905685	0.818095	0.783792	0.792142	0.500081	0.712416		0.247151	0.644529	1	0.370933	0.188802
	0.550123	0.425671	1	0.556406	0.613525	0.811215	0.361364	0.819955	0.550123		0.791478	0.637458	1	0.391857	0.436478	0.0521005	0.36514	0.337142	0.791478		0.907059		0.682082		0.133424	0.270746	1	0.201882	0.297548	0.256056	0.151641	0.185372	0.133424		0.090319	0.36764	1	0.30578	0.298688	0.346978	0.102065	0.181956	0.090319		0.437594	0.529779	1	0.327441	0.644772
	0.191714	0.505232	1	0.0929359	0.400325	0.357265	0.0487354	0.00905297	0.191714		0.668115	0.820573	1	0.558194	0.547651	0.335238	0.189003	0.262106	0.668115		0.0781194		0.376488		0.12321	0.79311	1	0.240032	0.438887	0.40499	0.0595234	0.437317	0.12321		0.871865	0.511358	1	0.472256	0.346703	0.517002	0.724187	0.519563	0.871865		0.405211	0.0515384	1	0.0542293	0.212618
	0.617468	0.490809	1	0.328004	0.377717	0.544548	0.855082	0.191883	0.617468		0.169371	0.94934	1	0.82595	0.688196	0.388571	0.452973	0.311565	0.169371		0.647242		0.373928		0.419816	0.353631	1	0.477453	0.27172	0.180595	0.268382	0.505407	0.419816		0.201588	0.791532	1	0.66983	0.315442	0.52056	0.536389	0.415188	0.201588		0.921623	0.705003	1	0.572676	0.235215
	0.106663	0.374455	1	0.221296	0.391368	0.0179909	0.214151	0.181858	0.106663		0.741417	0.921002	1	0.645477	0.773406	0.476988	0.455681	0.687999	0.741417		0.400831		0.470587		0.893588	0.961141	1	0.360113	0.371906	0.335211	0.52436	0.566357	0.893588		0.0816496	0.114135	1	0.225464	0.122511	0.510942	0.529079	0.0310113	0.0816496		0.318829	0.506888	1	0.781453	0.442149
	0.349564	0.196343	1	0.550042	0.322413	0.229513	0.427724	0.394673	0.349564		0.385638	0.612152	1	0.484573	0.458661	0.503165	0.360001	0.709859	0.385638		0.531919		0.249317		0.357619	0.62868	1	0.734051	0.414614	0.686302	0.374146	0.620473	0.357619		0.133935	0.105519	1	0.0599571	0.102128	0.00948523	0.279378	0.307789	0.133935		0.257648	0.346118	1	0.609117	0.10235
	0.0167374	0.0538407	1	0.755956	0.280052	0.220695	0.305552	0.15296	0.0167374		0.317027	0.266354	1	0.394137	0.234467	0.239857	0.600875	0.555134	0.317027		0.2683		0.518719		0.205467	0.591967	1	0.366999	0.215838	0.0908803	0.546245	0.132238	0.205467		0.206639	0.0795108	1	0.0131701	0.0925651	0.3741	0.773084	0.164335	0.206639		0.416139	0.685974	1	0.696077	0.561614
	0.160375	0.277888	1	0.256084	0.112646	0.0900432	0.576914	-0.0156417	0.160375		0.428582	0.907534	1	0.802536	0.29528	0.406938	0.316899	0.359846	0.428582		0.543722		0.461634		0.0995759	0.792794	1	0.482401	0.388963	0.418514	0.62409	0.454137	0.0995759		0.117294	0.249804	1	0.203028	0.916237	0.405021	0.433161	0.624852	0.117294		0.454296	0.401773	1	0.47732	0.465665
	0.527984	0.388188	1	0.420631	0.505005	0.51201	0.29557	0.370676	0.527984		0.193755	0.325732	1	0.320196	0.582539	0.366318	0.368332	0.0766334	0.193755		0.132603		0.00502438		0.129423	0.647503	1	0.415265	0.109961	-0.0304249	-0.0804604	0.125988	0.129423		0.179015	0.293909	1	0.104208	0.326942	0.23484	0.628083	0.312214	0.179015		0.085535	0.075133	1	0.578558	0.00586667
	0.838221	0.669057	1	0.672941	0.728816	0.864101	0.765844	0.917668	0.838221		0.548923	0.767315	1	0.55472	0.522839	0.464101	0.990001	0.273201	0.548923		0.692693		0.34246		0.730789	0.761139	1	0.78448	0.367857	0.504544	0.58866	0.779976	0.730789		0.297755	0.470315	1	0.900905	0.686513	0.664553	0.879762	0.474169	0.297755		0.507976	-0.0297817	1	-0.00304546	0.687755
	0.333059	0.769402	1	0.867414	0.423912	0.079798	0.181549	0.131905	0.333059		0.0161595	0.973298	1	0.425343	0.250291	0.881557	0.489802	0.323506	0.0161595		0.729161		0.3588		0.427156	0.36151	1	0.365781	0.733552	0.739706	0.282097	0.620456	0.427156		0.509184	0.635198	1	0.650032	0.554383	0.651939	0.402812	0.738293	0.509184		0.324905	0.0742469	1	0.189989	0.567448
	-0.00606951	0.149104	1	0.0698106	0.0144978	0.0929378	0.156631	0.0799643	-0.00606951		0.464198	0.656015	1	0.510621	0.224348	0.503182	0.471887	0.580674	0.464198		0.349827		0.552307		0.0778994	0.0840174	1	0.440386	0.0825075	0.0218053	0.444604	-0.00979372	0.0778994		0.441789	0.785051	1	0.38598	0.38505	0.480577	0.413564	0.412276	0.441789		0.141707	0.147792	1	0.264684	0.815553
	0.234675	0.648895	1	0.668595	0.493419	0.391753	0.481672	0.533226	0.234675		0.335205	0.526007	1	0.256798	0.821294	0.527304	0.288405	0.876896	0.335205		0.560521		0.0458693		-0.0612529	0.455181	1	0.231863	0.407471	0.625855	0.742958	0.740939	-0.0612529		0.680802	0.452557	1	0.593482	0.611821	0.459093	0.590883	0.479837	0.680802		0.513018	0.354328	1	0.80692	0.820861
	0.334518	0.92914	1	0.636079	0.321223	0.144518	0.281623	0.324153	0.334518		0.66399	0.960289	1	0.410195	0.608688	0.876057	0.544272	0.400253	0.66399		0.0981192		0.130651		0.53086	0.675261	1	0.416898	0.675797	0.538267	0.7164	0.354866	0.53086		0.366294	0.246104	1	0.749779	0.517141	0.627756	0.585772	0.120756	0.366294		0.247471	0.245929	1	0.613211	0.3157
	0.70571	0.221083	1	0.737582	0.859264	0.505639	0.240591	0.163086	0.70571		0.885585	0.318203	1	0.896754	0.540567	0.347768	0.768893	0.485508	0.885585		0.317868		0.0624326		0.230229	0.72906	1	0.384774	0.207578	0.421774	0.271566	0.295855	0.230229		0.208086	0.240206	1	0.190807	0.193369	0.227156	0.373707	0.245686	0.208086		0.794444	0.701176	1	0.817281	0.817066
	0.320643	0.312729	1	0.507698	0.398421	0.24782	0.517602	0.348665	0.320643		0.94254	0.722049	1	0.677872	0.831765	0.464983	0.369469	0.725803	0.94254		0.139659		0.215208		0.0828494	0.16631	1	0.487923	0.00140284	0.181738	0.141702	0.0324794	0.0828494		0.450059	0.529357	1	0.752055	0.126012	0.725135	0.6051	0.614234	0.450059		0.0307827	0.3278	1	0.0662319	0.121892
	0.601846	0.527689	1	0.589835	0.686431	0.651007	0.426984	0.445273	0.601846		0.397288	0.743618	1	0.579945	0.406182	0.468444	0.645809	0.54303	0.397288		0.828043		0.295583		0.381143	0.607687	1	0.55777	0.385666	0.228058	0.346428	0.257993	0.381143		0.568229	0.538212	1	0.833486	0.915086	0.579299	0.709233	0.428956	0.568229		0.372856	0.899298	1	0.931734	0.386722
	0.176292	0.414725	1	0.0751125	0.0780037	0.0673147	0.0940665	0.0238537	0.176292		0.45184	0.340113	1	0.798717	0.480209	0.352722	0.543706	0.732964	0.45184		0.489876		0.459605		0.350244	0.341517	1	0.257242	0.218027	0.143032	0.792536	-0.0584302	0.350244		0.511026	0.734252	1	0.702434	0.8354	0.520343	0.52895	0.369942	0.511026		0.335325	0.369829	1	0.761736	0.552553
	-0.0929532	0.52701	1	0.260799	-0.0671544	-0.0204416	0.342393	0.185445	-0.0929532		0.606583	0.674335	1	0.500037	0.459734	0.497034	0.370233	0.919541	0.606583		0.66838		0.219112		0.121596	0.296941	1	0.535768	0.247974	0.102916	0.133493	0.133292	0.121596		0.894686	0.920798	1	0.9759	0.746727	0.829649	0.972679	0.925384	0.894686		0.229142	0.468802	1	0.200344	0.243282
	0.344275	0.755808	1	0.761211	0.522972	0.212178	0.198768	0.433316	0.344275		0.913215	0.50129	1	0.895557	0.850737	0.448783	0.971905	0.573639	0.913215		0.264985		0.0168078		-0.0259226	0.15229	1	0.137168	0.0663868	0.103467	0.194898	0.204077	-0.0259226		0.846775	0.61832	1	0.897075	0.496336	0.243211	0.554116	0.637463	0.846775		0.191804	0.328943	1	0.543024	0.450007
	0.323347	0.4605	1	0.464917	0.296317	0.269502	0.581047	0.464381	0.323347		0.435112	0.74035	1	0.719878	0.984108	0.834914	0.96694	0.795918	0.435112		0.268174		0.610905		0.691394	0.496037	1	0.831745	0.711914	0.457241	0.666075	0.400557	0.691394		-0.124992	0.15499	1	0.064249	0.598359	-0.163542	0.61765	0.263787	-0.124992		0.608242	0.991423	1	0.960988	0.561922
	0.650688	0.596874	1	0.589778	0.572188	0.448984	0.577071	0.421427	0.650688		0.468219	0.248694	1	0.171644	0.241032	0.171316	0.241538	0.14466	0.468219		0.245892		0.220692		0.162149	0.401891	1	0.668418	0.329035	0.202779	0.149751	0.416252	0.162149		0.255494	0.320882	1	0.257636	0.361445	0.211224	0.451302	0.0234986	0.255494		0.197291	0.295364	1	0.364211	0.426686
	-0.243773	0.839215	1	0.0546189	0.380737	0.100582	0.605276	0.904657	-0.243773		0.342144	0.370455	1	0.560189	0.567287	0.763602	0.638415	0.667943	0.342144		0.180432		0.371747		0.197224	0.311556	1	0.330908	0.225184	0.0789701	0.069314	0.407006	0.197224		0.949275	0.427658	1	0.374035	0.715711	0.594913	0.991856	0.618994	0.949275		0.0960782	0.129767	1	0.757444	0.275087
	0.89075	0.484987	1	0.75577	0.35779	0.656722	0.694295	0.556424	0.89075		0.292483	0.523328	1	0.388505	0.25242	0.339656	0.457994	0.240849	0.292483		0.588626		0.160264		0.412763	0.540713	1	0.672315	0.388331	0.366943	0.642997	0.567865	0.412763		0.507598	0.47355	1	0.615319	0.473542	0.402966	0.308435	0.292176	0.507598		0.482606	0.841623	1	0.922645	0.463524
	0.369332	0.430508	1	0.325373	0.0823458	0.482767	0.25895	0.538444	0.369332		0.604293	0.302545	1	0.177855	0.726994	0.307861	0.723746	0.559796	0.604293		0.92545		0.232517		0.501911	0.606335	1	0.818684	0.424358	0.496097	0.631317	0.696076	0.501911		0.726283	0.672	1	0.786597	0.759805	0.620355	0.381489	0.709136	0.726283		0.741738	0.955557	1	0.389002	0.268215
	0.00803674	0.417243	1	0.511468	0.375817	0.114968	0.038718	0.349248	0.00803674		0.064737	0.55905	1	0.149559	0.149906	0.446942	0.622695	0.363188	0.064737		0.594514		0.16063		0.307723	0.571099	1	0.728097	0.55137	0.428622	0.996415	0.832462	0.307723		0.34918	0.656253	1	0.421695	0.505777	0.391095	0.596172	0.645745	0.34918		0.32434	0.574714	1	0.332276	0.306606
	0.259907	0.192726	1	0.284097	0.204592	0.249585	0.2543	0.214159	0.259907		0.928165	0.90206	1	0.891008	0.516463	0.626215	0.723201	0.704684	0.928165		0.109801		0.378147		0.378414	0.360387	1	0.242144	0.070164	0.243406	0.787228	0.30943	0.378414		0.749398	0.42205	1	0.131169	0.289459	0.528317	0.624311	0.323946	0.749398		0.333295	0.44204	1	0.501964	0.611015
	0.891575	0.960385	1	0.481157	0.679768	0.770348	0.935377	0.733443	0.891575		0.393401	0.484059	1	0.279122	0.676466	0.357689	0.451224	0.428317	0.393401		0.199959		0.268603		0.547771	0.260676	1	0.962993	0.70226	0.814739	0.602336	0.737102	0.547771		0.741377	0.529742	1	0.590416	0.631724	0.500564	0.731177	0.669217	0.741377		0.507833	0.726493	1	0.556332	0.784572
	0.446936	0.26788	1	0.48789	0.458017	0.332335	0.666723	0.481127	0.446936		0.245599	0.481599	1	0.30582	0.298452	0.348502	0.576538	0.278233	0.245599		0.395483		0.14519		0.0239621	0.1375	1	0.876345	0.150334	0.104347	0.00821901	0.161507	0.0239621		0.838349	0.81821	1	0.704518	0.481665	0.680749	0.945244	0.644831	0.838349		0.502555	0.629421	1	0.297296	0.314875
	0.369025	0.688176	1	0.517827	0.42946	0.521659	0.433196	0.552255	0.369025		0.425048	0.769563	1	0.988328	0.72279	0.869641	0.746434	0.49512	0.425048		0.115983		0.222252		0.465644	0.556514	1	0.523947	0.135953	0.551797	0.561871	0.434647	0.465644		0.0211385	0.318313	1	0.192619	0.0869402	0.0671632	0.158843	0.204028	0.0211385		0.537322	0.440828	1	0.610915	0.642419
	0.712416	0.73256	1	0.905685	0.818095	0.783792	0.792142	0.500081	0.712416		0.454563	0.451085	1	0.679344	0.318345	0.636891	0.636323	0.561683	0.454563		0.814774		0.0391005		0.305042	0.371062	1	0.510224	0.803036	0.264411	0.173183	0.577391	0.305042		0.275714	0.513577	1	0.542637	0.126823	0.168449	0.277763	0.218892	0.275714		0.716432	0.402072	1	0.567225	0.74648
	0.090319	0.36764	1	0.30578	0.298688	0.346978	0.102065	0.181956	0.090319		0.685436	0.350764	1	0.699534	0.767361	0.665445	0.251597	0.646888	0.685436		0.159967		0.070649		0.229249	0.538075	1	0.332191	0.644236	-0.0110429	0.0432109	0.0154057	0.229249		0.509936	0.389717	1	0.960302	0.50349	0.604771	0.860948	0.524328	0.509936		0.0276534	0.491481	1	0.373825	0.785093
	0.871865	0.511358	1	0.472256	0.346703	0.517002	0.724187	0.519563	0.871865		0.26072	0.519969	1	0.282898	0.18728	0.771155	0.868026	0.596918	0.26072		0.301754		0.53737		0.404365	0.772556	1	0.359821	0.202754	0.376419	0.175838	0.0236465	0.404365		-0.206504	-0.164323	1	-0.104076	-0.177301	-0.110629	0.500642	0.176037	-0.206504		0.593895	0.289568	1	0.479481	0.548451
	0.201588	0.791532	1	0.66983	0.315442	0.52056	0.536389	0.415188	0.201588		-0.275786	0.288557	1	0.198928	0.286317	0.379977	0.300923	-0.000897221	-0.275786		0.76904		0.65223		0.447695	0.35598	1	0.972046	0.4305	0.400802	0.125689	0.218899	0.447695		0.130302	-0.0552469	1	0.457747	0.66293	0.199424	0.811384	0.000982597	0.130302		0.155455	0.532007	1	0.265144	0.0486569
	0.00852848	0.156091	1	0.10752	0.140307	0.0570391	0.130557	-0.0243821	0.00852848		-0.00816711	0.870585	1	0.801395	0.140007	0.639763	0.210486	-0.0825049	-0.00816711		0.307977		0.0848934		0.326805	0.731429	1	0.827642	0.252143	0.534601	0.685759	0.858332	0.326805		0.431106	0.370872	1	0.50329	0.255053	0.205468	0.103251	0.0859255	0.431106		0.707689	0.95481	1	0.372505	0.835744
	0.0816496	0.114135	1	0.225464	0.122511	0.510942	0.529079	0.0310113	0.0816496		-0.0712088	-0.188381	1	0.649773	0.92787	0.533948	0.0867509	0.548083	-0.0712088		0.563259		1		0.18013	0.536474	1	0.322104	0.54173	0.133229	0.753162	0.341835	0.18013		0.245774	0.807166	1	0.245336	0.397633	0.295631	0.600531	0.384794	0.245774		0.553921	0.85724	1	0.543331	0.544953
	0.133935	0.105519	1	0.0599571	0.102128	0.00948523	0.279378	0.307789	0.133935		0.140002	0.467175	1	0.192398	0.690497	0.0122323	-0.00190268	0.122098	0.140002		0.333728		0.161119		0.159751	-0.0317088	1	0.390767	0.320078	0.107139	0.144639	0.460322	0.159751		0.284856	0.0441519	1	0.8971	0.890656	0.348601	0.126922	0.420077	0.284856		0.746277	0.997926	1	0.850884	0.558886
	0.136613	0.552602	1	-0.0832063	-0.0006402	0.249439	0.499556	0.145046	0.136613		-0.02565	0.0440449	1	0.28667	0.102488	0.160603	0.722477	0.0694354	-0.02565		0.583907		0.636997		0.226581	0.360505	1	0.325681	-0.0363636	0.355872	0.225117	0.532715	0.226581		0.626132	0.776125	1	0.769527	0.716499	0.770335	0.82394	0.793553	0.626132		0.730265	0.838611	1	0.697701	0.370695
	0.0324647	0.128229	1	0.154311	0.270755	0.0359555	0.2627	0.18341	0.0324647		0.424184	0.441782	1	0.142377	0.216871	0.0751855	0.221749	0.190952	0.424184		0.127978		0.0579838		0.142518	0.855592	1	0.251068	0.221382	0.0677321	0.316039	0.419282	0.142518		0.264356	0.2194	1	0.602466	0.522944	0.193485	0.232322	0.331695	0.264356		0.240655	0.12347	1	0.996923	0.641456
	0.206639	0.0795108	1	0.0131701	0.0925651	0.3741	0.773084	0.164335	0.206639		0.167068	0.379044	1	0.145691	0.0715414	0.145818	0.890388	0.0583014	0.167068		0.540918		0.621191		0.211742	0.158673	1	0.143862	0.340148	0.184232	0.00831538	-0.0700934	0.211742		0.837059	0.837511	1	0.275458	0.545381	0.162379	0.34407	0.312285	0.837059		0.645513	0.933412	1	0.726249	0.599326
	0.223111	0.655769	1	0.103738	0.34222	0.787259	0.297927	0.216986	0.223111		0.212353	0.44977	1	0.922128	0.868022	0.102612	0.0671174	0.215465	0.212353		0.395517		0.315047		0.275391	0.701368	1	0.922803	0.290945	0.423904	0.231045	0.0993928	0.275391		0.342246	0.502728	1	0.483083	0.303091	0.300919	0.723072	0.525567	0.342246		0.828721	0.876143	1	0.79386	0.58711
	0.117294	0.249804	1	0.203028	0.916237	0.405021	0.433161	0.624852	0.117294		0.200848	0.43751	1	0.131123	0.147525	0.597662	0.520858	0.199931	0.200848		0.391167		0.594527		0.548444	0.613978	1	0.544585	0.331733	0.156954	0.0736299	0.184187	0.548444		0.596576	0.472442	1	0.283691	0.675562	0.324391	0.385221	0.450808	0.596576		0.49354	0.637772	1	0.50198	0.182573
	0.115497	0.655563	1	0.456457	0.472221	0.204689	0.437642	0.399913	0.115497		0.379265	0.146731	1	0.350974	0.290446	0.0808084	0.254291	0.428225	0.379265		0.228438		0.318787		0.27615	0.0698207	1	0.3331	0.832035	0.082918	0.0692526	0.0604432	0.27615		0.63602	0.528918	1	0.381214	0.168431	0.0274755	0.394333	0.912949	0.63602		0.412817	0.625546	1	0.476704	0.594777
	0.179015	0.293909	1	0.104208	0.326942	0.23484	0.628083	0.312214	0.179015		0.418327	0.373863	1	0.542744	0.725575	0.434274	0.516546	0.278055	0.418327		0.339565		0.0580819		0.0635139	0.399653	1	0.500358	0.121822	0.00433217	0.0633326	0.218324	0.0635139		0.282761	0.707376	1	0.823419	0.463781	0.233285	0.161115	0.32738	0.282761		0.49082	0.823562	1	0.487786	0.856481
	0.439771	0.30298	1	0.681444	0.949729	0.530692	0.401542	0.335967	0.439771		0.0629767	0.560163	1	0.443428	0.436083	0.498665	0.00696758	0.0188864	0.0629767		0.0639646		0.00412887		0.0593908	0.528414	1	0.413576	0.0837714	0.238371	0.0930202	0.171652	0.0593908		-0.0414086	0.30828	1	0.0224548	0.0514704	0.129036	0.216562	0.222827	-0.0414086		0.573274	0.375694	1	0.402321	0.124399
	0.297755	0.470315	1	0.900905	0.686513	0.664553	0.879762	0.474169	0.297755		0.0895222	0.520313	1	0.24038	0.57622	0.516034	0.0685027	0.162704	0.0895222		0.425708		0.393696		0.192932	0.575712	1	0.362932	0.254562	0.224005	0.210846	0.107208	0.192932		0.462985	0.714553	1	0.309848	0.15804	0.206554	0.326417	0.265763	0.462985		0.379055	0.881375	1	0.741187	0.64159
	0.509184	0.635198	1	0.650032	0.554383	0.651939	0.402812	0.738293	0.509184		0.465078	0.620223	1	0.542413	0.260909	0.301432	0.435033	0.357731	0.465078		0.414864		0.271205		0.0589948	0.474088	1	0.150431	0.232733	0.108901	0.122506	0.0283889	0.0589948		0.503867	0.532376	1	0.798132	0.432699	0.478317	0.58784	0.446295	0.503867		0.194951	0.472153	1	0.299858	0.235727
	0.441789	0.785051	1	0.38598	0.38505	0.480577	0.413564	0.412276	0.441789		0.304923	0.109578	1	0.747258	0.0651526	0.254913	0.57331	0.538933	0.304923		0.257164		0.398662		0.697714	0.748125	1	0.465848	0.0114628	0.38765	0.188045	0.3721	0.697714		0.123002	0.226168	1	0.258555	0.39426	0.131567	0.423583	0.0507079	0.123002		0.273742	0.300075	1	0.944326	0.501995
	0.680802	0.452557	1	0.593482	0.611821	0.459093	0.590883	0.479837	0.680802		0.00116312	0.0103907	1	0.483126	0.0985049	0.0284344	0.429938	-0.0864402	0.00116312		0.261215		1		0.395577	0.68629	1	0.485559	0.161935	0.700436	0.681997	0.882649	0.395577		0.725061	0.455863	1	0.474077	0.985141	0.476342	0.650247	0.552595	0.725061		0.871728	0.779089	1	0.70744	0.836903
	0.366294	0.246104	1	0.749779	0.517141	0.627756	0.585772	0.120756	0.366294		0.589062	0.757881	1	0.485138	0.248366	0.0674439	-0.0187724	-0.0175198	0.589062		0.455915		0.992409		0.04151	-0.00795304	1	0.333391	0.0574738	0.178686	0.27818	0.622044	0.04151		-0.00431419	0.250026	1	0.766201	0.503746	0.786013	0.297918	0.400035	-0.00431419		0.64589	0.299216	1	0.359154	0.21208
	0.208086	0.240206	1	0.190807	0.193369	0.227156	0.373707	0.245686	0.208086		0.0680552	0.36704	1	-0.0845642	-0.10355	0.10321	0.00380985	0.0370022	0.0680552		0.246028		0.808871		0.228524	0.599679	1	0.409493	0.362225	-0.00171478	0.206712	0.126373	0.228524		0.416236	0.505981	1	0.311504	0.613049	0.336759	0.511716	0.593712	0.416236		0.217182	0.248788	1	0.551321	0.359953
	0.450059	0.529357	1	0.752055	0.126012	0.725135	0.6051	0.614234	0.450059		0.54609	0.603924	1	0.651409	0.0330165	0.0871204	0.105662	0.484793	0.54609		0.320435		0.174492		0.324774	0.113162	1	0.236674	0.157215	0.385136	0.702944	0.156359	0.324774		0.666043	0.789299	1	0.754251	0.409616	0.524548	0.800282	0.753498	0.666043		0.369623	0.603137	1	0.401704	0.208756
	0.568229	0.538212	1	0.833486	0.915086	0.579299	0.709233	0.428956	0.568229		0.297162	0.577315	1	0.0259446	0.354785	0.730341	0.702863	0.272726	0.297162		0.310052		0.4943		0.773472	0.697286	1	0.884616	0.62858	0.287595	0.63268	0.478436	0.773472		0.669015	0.653701	1	0.685976	0.771278	0.487897	0.558125	0.974323	0.669015		0.997852	0.946683	1	0.495468	0.906378
	0.511026	0.734252	1	0.702434	0.8354	0.520343	0.52895	0.369942	0.511026		0.386796	0.132314	1	0.687546	0.249039	0.175471	0.33842	0.556887	0.386796		0.0636201		0.343356		0.209252	0.893948	1	0.591096	0.6296	0.700026	0.641037	0.796828	0.209252		0.625389	0.735627	1	0.791481	0.795842	0.798899	0.907153	0.28	0.625389		0.168759	0.302541	1	0.133604	0.231135
	0.265038	0.564073	1	0.914656	0.538349	0.503645	0.293055	0.805236	0.265038		0.55569	0.644702	1	0.523637	0.621061	0.575314	0.488808	0.336809	0.55569		0.0138499		0.447168		0.27316	0.860172	1	0.15366	0.399392	0.109169	0.0716131	0.319516	0.27316		0.827447	0.992356	1	0.858699	0.857246	0.93829	0.583774	0.536828	0.827447		0.412848	0.882881	1	0.84352	0.758377
	0.894686	0.920798	1	0.9759	0.746727	0.829649	0.972679	0.925384	0.894686		0.0901442	0.17502	1	0.0518378	0.172986	0.0461395	0.382009	0.277904	0.0901442		0.169179		0.546575		0.154087	0.26793	1	0.703355	0.331199	0.25291	0.289742	0.330294	0.154087		0.515277	0.806926	1	0.804695	0.857866	0.596884	0.921307	0.624802	0.515277		0.392649	0.545228	1	0.571312	0.198096
	0.846775	0.61832	1	0.897075	0.496336	0.243211	0.554116	0.637463	0.846775		0.194904	0.770173	1	0.555314	0.0728555	0.370185	0.29318	-0.0682675	0.194904		0.129645		0.437206		0.182064	0.322896	1	0.107284	0.602201	0.272392	0.282526	0.417134	0.182064		0.625188	0.224229	1	0.554221	0.805749	0.350147	0.439847	0.249952	0.625188		0.436268	0.495307	1	0.720734	0.646937
	0.917212	0.950985	1	0.554584	0.66911	0.732703	0.4672	0.48636	0.917212		0.12631	0.451558	1	0.659084	0.0886688	0.0833957	0.391589	-0.0300255	0.12631		0.29241		0.0111524		0.215148	0.0683301	1	0.135661	0.252614	0.107344	0.221182	0.221823	0.215148		0.189694	0.0556848	1	0.16702	0.0140521	0.185429	0.116103	0.0299553	0.189694		0.276972	0.246338	1	0.672509	0.119351
	0.558138	0.43742	1	0.778599	0.481723	0.305315	0.547497	0.451103	0.558138		0.456656	0.264789	1	0.517415	0.590609	0.478168	0.977941	0.31507	0.456656		0.277043		0.843894		0.208326	0.0684698	1	0.469525	0.252059	0.171421	0.447321	0.190843	0.208326		0.566517	0.549995	1	0.153405	0.20745	0.255918	0.225971	0.468678	0.566517		0.582167	0.88878	1	0.825501	0.454047
	0.477139	0.314999	1	0.540859	0.228071	0.332158	0.566118	0.641412	0.477139		0.191422	0.121914	1	0.196973	0.202509	0.0711543	0.0846613	0.153933	0.191422		0.155494		0.74172		0.280069	0.198319	1	0.89633	0.761228	0.236455	0.321418	0.463374	0.280069		0.358003	0.664252	1	0.399277	0.418772	0.424154	0.919716	0.297362	0.358003		0.586067	0.562487	1	0.499328	0.319346
	0.996249	0.861773	1	0.860507	0.978619	0.778223	0.730862	0.60186	0.996249		0.20618	0.0936077	1	0.645978	0.333492	0.108572	0.14829	0.307008	0.20618		0.424329		0.55222		0.428501	0.817246	1	0.3615	0.339075	0.592191	0.892882	0.272853	0.428501		0.595504	0.629777	1	0.533336	0.82518	0.753201	0.923357	0.77169	0.595504		0.579816	0.524059	1	0.735466	0.929426
	0.12114	-0.0716214	1	0.0577767	0.235135	0.0937594	0.40417	0.165953	0.12114		0.128921	0.299944	1	0.308679	0.0725189	0.169164	0.288477	0.121932	0.128921		0.813505		0.219687		0.557513	0.642488	1	0.239582	0.653244	0.292161	0.35916	0.0995599	0.557513		0.647336	0.955385	1	0.964523	0.816469	0.912956	0.907067	0.568057	0.647336		0.57913	0.555148	1	0.655157	0.4052
	0.651975	0.151423	1	0.0200455	0.369483	0.495862	0.102837	0.294937	0.651975		0.318422	0.261231	1	0.48763	0.47315	0.804959	0.639765	0.254839	0.318422		0.236361		0.00895832		0.189042	0.182859	1	0.446145	0.18796	0.298837	0.13061	0.674345	0.189042		0.36517	0.383617	1	0.301519	0.380353	0.365616	0.693469	0.533812	0.36517		0.576414	0.399133	1	0.611058	0.9769
	-0.124992	0.15499	1	0.064249	0.598359	-0.163542	0.61765	0.263787	-0.124992		0.847137	0.895156	1	0.407805	0.999717	0.911339	0.801925	0.477052	0.847137		0.378073		0.428506		0.870798	0.886873	1	0.471413	0.91277	0.337808	0.847875	0.612824	0.870798		0.825552	0.904004	1	0.972817	0.778128	0.603905	0.549867	0.548918	0.825552		0.158578	0.289338	1	0.355009	0.192287
	0.255494	0.320882	1	0.257636	0.361445	0.211224	0.451302	0.0234986	0.255494		0.00209499	0.115592	1	0.0710972	0.228788	0.197569	0.400064	0.318742	0.00209499		0.750125		0.736333		0.0337475	0.330447	1	0.230805	-0.00224925	0.0366578	0.554458	0.329354	0.0337475		0.575893	0.815223	1	0.648999	0.858076	0.75825	0.646065	0.988106	0.575893		0.291333	0.342591	1	0.544567	0.20322
	0.105105	0.226396	1	0.455827	0.312188	0.502109	0.142776	0.404399	0.105105		0.62977	0.769719	1	0.867708	0.468941	0.0897836	0.151853	0.274311	0.62977		0.0605195		0.05092		0.677524	0.958425	1	0.580022	0.353779	0.758596	0.385704	0.352227	0.677524		0.837205	0.679116	1	0.814542	0.753064	0.390673	0.512976	0.879464	0.837205		0.0684065	0.734812	1	0.277815	0.443918
	0.154319	0.402077	1	0.373569	0.483467	0.472416	0.885868	0.734495	0.154319		0.621218	0.961075	1	0.331286	0.606902	0.867941	0.900684	0.544651	0.621218		0.00408842		0.601032		0.144168	0.106691	1	0.0459498	0.164203	0.0952827	0.183741	0.163265	0.144168		0.992692	0.764176	1	0.716531	0.843906	0.824103	0.862886	0.955799	0.992692		0.319902	0.567495	1	0.357072	0.179969
	0.949275	0.427658	1	0.374035	0.715711	0.594913	0.991856	0.618994	0.949275		0.277095	0.29172	1	0.190021	0.57307	0.267489	0.249194	0.228087	0.277095		0.528544		0.473539		0.0708876	0.822725	1	0.106073	0.257365	-0.00713955	0.458622	0.0467787	0.0708876		0.106387	0.0972487	1	0.215395	0.22708	0.19206	0.348139	0.0962225	0.106387		0.247945	0.926234	1	0.646837	0.367165
	0.507598	0.47355	1	0.615319	0.473542	0.402966	0.308435	0.292176	0.507598		0.079749	0.054398	1	0.225083	0.763815	0.167518	0.357276	0.44143	0.079749		0.133536		0.773853		0.349572	0.412734	1	0.327411	0.112956	0.113002	0.175603	0.279352	0.349572		0.0780924	0.591748	1	0.634388	0.183887	0.210188	0.189297	0.140479	0.0780924		0.701085	0.643774	1	0.538897	0.899659
	0.578181	0.631939	1	0.584751	0.526732	0.639896	0.76439	0.363164	0.578181		0.2743	0.423612	1	0.487074	0.391738	0.488701	0.127489	0.416173	0.2743		0.447714		0.310683		0.501558	-0.00294665	1	0.70908	0.581043	0.440331	0.233578	0.58324	0.501558		0.0732305	0.162396	1	-0.0090166	0.143716	0.0189806	0.159491	0.316068	0.0732305		0.359712	0.607772	1	0.47788	0.889582
	0.726283	0.672	1	0.786597	0.759805	0.620355	0.381489	0.709136	0.726283		0.44543	0.705154	1	0.316307	0.533398	0.68841	0.525922	0.651626	0.44543		0.388234		0.221925		0.351022	0.607678	1	0.605156	0.171193	0.174179	0.40141	0.560614	0.351022		0.727026	0.624508	1	0.926384	0.462536	0.208606	0.71844	0.474111	0.727026		0.2409	0.293778	1	0.805478	0.39124
	0.344271	0.597132	1	0.436041	0.312983	0.304326	0.440679	0.322267	0.344271		0.499583	0.830759	1	0.998872	0.841361	0.86541	0.636761	0.746915	0.499583		0.252998		0.865859	mean	0.338754	0.489386	1	0.461883	0.351725	0.326181	0.395928	0.359664	0.338754		0.321584	0.453928	1	0.602539	0.509886	0.637163	0.542611	0.534572	0.321584		0.533127	0.450022	1	0.917576	0.957343
	0.34918	0.656253	1	0.421695	0.505777	0.391095	0.596172	0.645745	0.34918		0.30334	0.0621964	1	0.374279	0.384115	-0.0181774	0.0718926	0.132492	0.30334		0.231292		0.42361	s.e.m.	0.0179234	0.0196708	0	0.0183935	0.0179869	0.0164987	0.0186478	0.0169822	0.0179234		0.867338	0.453905	1	0.483749	0.559348	0.43709	0.529426	0.387415	0.867338		0.0394906	0.195027	1	0.0885667	0.337023
	0.749398	0.42205	1	0.131169	0.289459	0.528317	0.624311	0.323946	0.749398		0.585055	0.885052	1	0.421468	0.413243	0.596326	0.404879	0.819027	0.585055		0.155283		0.675758												0.6509	0.514999	1	0.795053	0.750046	0.486407	0.765521	0.716628	0.6509		-0.0569516	-0.135464	1	0.838245	-0.0248743
	0.741377	0.529742	1	0.590416	0.631724	0.500564	0.731177	0.669217	0.741377		0.314393	0.524666	1	0.680636	0.437764	0.406175	0.19349	0.216088	0.314393		0.0281489		0.564243												0.719316	0.41936	1	0.99879	0.551287	0.950996	0.675455	0.836872	0.719316		0.597059	0.176944	1	0.161592	0.264334
	0.838349	0.81821	1	0.704518	0.481665	0.680749	0.945244	0.644831	0.838349		0.598189	0.220687	1	0.772915	0.878388	0.485841	0.672236	0.215314	0.598189		0.725859		0.633252												0.17215	0.190469	1	0.56067	0.474099	0.565641	0.329946	0.108189	0.17215		0.416313	0.578308	1	0.253775	0.258558
	0.0211385	0.318313	1	0.192619	0.0869402	0.0671632	0.158843	0.204028	0.0211385		0.158536	0.47314	1	0.194686	0.0947265	0.127761	0.224551	0.0596579	0.158536		1		0.211098												0.843093	0.957612	1	0.710295	0.45744	0.774654	0.441358	0.818959	0.843093		0.37501	0.394831	1	0.0181926	0.0332972
	0.252719	0.080965	1	0.524186	-0.0661662	-0.0510394	-0.0763493	-0.00471271	0.252719		0.340135	0.149457	1	0.617644	0.34917	0.19387	0.651394	0.23141	0.340135		0.565236		0.227142												0.0481819	0.800429	1	0.946654	0.701014	0.443044	0.636484	0.491863	0.0481819		0.95614	0.941281	1	0.594875	0.535869
	0.275714	0.513577	1	0.542637	0.126823	0.168449	0.277763	0.218892	0.275714		0.416	0.40509	1	0.218921	-0.00821769	0.500234	0.629803	0.176002	0.416		0.0747211		0.783317												0.89048	0.789151	1	0.917748	0.552367	0.301806	0.475225	0.409487	0.89048		0.657023	0.632	1	0.660898	0.398427
	0.509936	0.389717	1	0.960302	0.50349	0.604771	0.860948	0.524328	0.509936		0.120761	0.253428	1	0.103359	0.19002	0.0821078	0.121506	-0.0144932	0.120761		0.332763		0.164186												0.375982	0.477652	1	0.485171	0.393161	0.524052	0.563012	0.459404	0.375982		0.449275	0.58083	1	0.763112	0.53929
	-0.206504	-0.164323	1	-0.104076	-0.177301	-0.110629	0.500642	0.176037	-0.206504		0.479804	0.496724	1	0.543404	0.84437	0.31423	0.717939	0.250305	0.479804		0.435045		0.281705												0.835899	0.53712	1	0.824802	0.603558	0.6534	0.623196	0.441123	0.835899		0.428231	0.617836	1	0.532114	0.536136
	0.675798	0.254558	1	0.60762	0.207693	0.357076	0.393684	0.195858	0.675798		0.149127	0.509757	1	0.585739	0.210501	0.292111	0.560422	0.309376	0.149127		0.104128		0.686386												0.724313	0.849979	1	0.813676	0.889694	0.816168	0.928792	0.88265	0.724313		0.0704119	0.14688	1	0.324101	0.307233
	0.130302	-0.0552469	1	0.457747	0.66293	0.199424	0.811384	0.000982597	0.130302		0.601218	0.918336	1	0.225593	0.220803	0.170781	0.0801632	0.117766	0.601218		0.812825		0.551181												0.167953	0.0699233	1	0.593566	0.0783893	0.0148987	0.291078	0.177985	0.167953		0.424718	-0.111526	1	0.495287	0.331624
	0.431106	0.370872	1	0.50329	0.255053	0.205468	0.103251	0.0859255	0.431106		0.889187	0.0465449	1	0.80621	0.54502	0.230981	0.28934	0.191458	0.889187		0.372954		0.50723												0.0863482	0.74196	1	0.0268747	0.0113637	0.0364168	0.066534	0.0581388	0.0863482		0.119064	0.247008	1	0.497882	0.0722895
	0.271785	0.758124	1	0.126531	0.320742	0.325015	0.456713	0.279879	0.271785		0.176763	0.423106	1	0.697841	0.212815	0.0707092	0.326938	0.486463	0.176763		0.738281		0.131013												0.184704	0.58723	1	0.905185	0.247574	0.246068	0.0321222	0.0466081	0.184704		0.557684	0.500081	1	0.858077	0.615994
	0.577662	0.425691	1	0.285202	0.0778215	0.0883938	0.150562	0.18656	0.577662		0.10707	0.911083	1	0.745015	0.404971	0.654389	0.768327	0.769647	0.10707		0.249585		0.329404												0.108541	0.589039	1	0.25474	0.146823	0.0520907	0.221697	-0.119572	0.108541		0.0164647	0.690062	1	0.344935	0.313637
	0.245774	0.807166	1	0.245336	0.397633	0.295631	0.600531	0.384794	0.245774		0.289953	0.359049	1	0.226338	0.299597	0.298109	0.504434	0.550591	0.289953		0.362156		0.780455												0.748819	0.29225	1	0.624398	0.0989758	0.211365	0.243711	0.2344	0.748819		0.678933	0.915207	1	0.629381	0.701628
	0.284856	0.0441519	1	0.8971	0.890656	0.348601	0.126922	0.420077	0.284856		0.567914	0.191639	1	0.48885	0.247527	0.188991	0.123308	0.207274	0.567914		0.0965271		0.233085												0.58116	0.366253	1	0.53373	0.882367	0.986299	-0.0326083	0.503754	0.58116		0.380551	0.574382	1	0.589528	0.218254
	0.626132	0.776125	1	0.769527	0.716499	0.770335	0.82394	0.793553	0.626132		0.266512	0.344832	1	0.448074	0.632535	0.233172	0.621949	0.673801	0.266512		0.331257		0.473928												0.698886	0.856565	1	0.618879	0.51469	0.603846	0.722308	0.572317	0.698886		0.3777	0.291235	1	0.457326	0.425748
	0.553968	0.71412	1	0.303084	0.681095	0.740516	0.50234	0.579821	0.553968		0.235409	0.208622	1	0.253614	0.544351	0.502292	0.356918	0.313841	0.235409		0.289854		0.309733												0.804324	0.915828	1	0.633118	0.720665	0.562822	0.508483	0.901463	0.804324		0.431605	0.832058	1	0.284319	0.403579
	0.264356	0.2194	1	0.602466	0.522944	0.193485	0.232322	0.331695	0.264356		0.196149	0.204904	1	0.192049	0.125192	0.173911	0.527029	0.142351	0.196149		0.675206		0.271128												0.237272	0.554051	1	0.139119	0.621247	0.360031	0.313241	0.149367	0.237272		0.541176	0.523536	1	0.428808	0.295458
	0.837059	0.837511	1	0.275458	0.545381	0.162379	0.34407	0.312285	0.837059		0.642408	0.507434	1	0.500383	0.934801	0.290965	0.620616	0.244365	0.642408		0.160717		0.323297												0.731927	0.821543	1	0.290943	0.803935	0.58418	0.509252	0.784359	0.731927		0.312224	0.374404	1	0.501057	0.494585
	0.342246	0.502728	1	0.483083	0.303091	0.300919	0.723072	0.525567	0.342246		0.54696	0.494385	1	0.397591	0.437496	0.525353	0.511376	0.442032	0.54696		0.443813		0.401814												0.329055	0.477764	1	0.187624	0.824806	0.696262	0.722048	0.357245	0.329055		0.581336	0.868995	1	0.850484	0.248243
	0.596576	0.472442	1	0.283691	0.675562	0.324391	0.385221	0.450808	0.596576		0.599634	0.667297	1	0.610939	0.182223	0.36638	0.426723	0.563859	0.599634		0.224102		0.0387037												0.1643	0.668973	1	0.880129	0.202103	0.619981	0.691544	0.831141	0.1643		0.146687	0.0114896	1	0.964524	0.220716
	0.354626	0.672112	1	0.181336	0.882057	0.426019	0.290702	0.639615	0.354626		0.82636	0.846842	1	0.800253	0.616267	0.578823	0.450779	0.740615	0.82636		0.410872		0.193738												0.632663	0.323048	1	0.639743	0.467879	0.614621	0.428814	0.222338	0.632663		0.672012	0.622211	1	0.383357	0.427718
	0.63602	0.528918	1	0.381214	0.168431	0.0274755	0.394333	0.912949	0.63602		0.868823	0.50019	1	0.718836	0.925041	0.330208	0.92537	0.485509	0.868823		1		0.286416												0.423055	0.267879	1	-0.132892	0.222844	0.219176	0.218906	0.113996	0.423055		0.944181	0.42617	1	0.730999	0.92258
	-0.00197787	0.118288	1	0.0159868	0.15864	0.0995914	-0.0414888	0.173405	-0.00197787		0.539404	0.687158	1	0.403029	0.427524	0.898718	0.554707	0.807073	0.539404		0.722482		0.0467729												0.0931835	0.551342	1	0.388593	0.35319	0.740215	0.726894	0.788432	0.0931835		0.890443	0.607559	1	0.355033	0.306384
	0.282761	0.707376	1	0.823419	0.463781	0.233285	0.161115	0.32738	0.282761		0.131236	0.635611	1	0.921683	0.88999	0.31065	0.830726	0.839316	0.131236		0.643977		0.0671293												0.649748	0.639715	1	0.529302	0.70972	0.641595	0.652672	0.746388	0.649748		0.553828	0.462418	1	0.321811	0.607621
	-0.0414086	0.30828	1	0.0224548	0.0514704	0.129036	0.216562	0.222827	-0.0414086		0.613006	0.119659	1	0.870354	0.739293	0.599624	0.874187	0.897665	0.613006		0.507822		0.136849												0.350546	0.950088	1	0.479958	0.394615	0.302534	0.488649	0.365838	0.350546		0.83793	0.721471	1	0.282157	0.744504
	0.462985	0.714553	1	0.309848	0.15804	0.206554	0.326417	0.265763	0.462985		0.318514	0.146816	1	0.663567	0.228037	0.659097	0.759249	0.539909	0.318514		0.0955303		0.12595												0.711705	0.199156	1	0.209094	0.294218	0.406333	0.636492	-0.241472	0.711705		0.218677	0.276561	1	0.644544	0.221379
	0.671184	0.445329	1	0.361083	0.16817	0.606382	0.8256	0.442593	0.671184		0.875471	0.322192	1	0.759595	0.896315	0.638721	0.67445	0.589657	0.875471		1		0.259259												0.0959157	0.286544	1	0.721534	0.149428	0.063931	0.206806	0.03532	0.0959157		0.0776302	0.731028	1	0.656891	0.39687
	0.770965	0.470395	1	0.265715	0.515722	0.07499	-0.0502979	0.055876	0.770965		0.584289	0.787893	1	0.500122	0.622162	0.911463	0.588235	0.507382	0.584289		0.259573		0.190048												0.646832	0.34106	1	0.678047	0.46185	0.182138	0.489271	0.912089	0.646832		0.267708	0.62071	1	0.296183	-0.0205823
	0.503867	0.532376	1	0.798132	0.432699	0.478317	0.58784	0.446295	0.503867		0.467741	0.164367	1	0.231073	0.434155	0.209386	0.680604	0.274599	0.467741		0.4021		0.306393												0.28033	0.273451	1	0.456966	0.505856	0.431184	0.452106	0.514992	0.28033		0.372148	0.33649	1	0.733467	0.390744
	0.0980704	0.133756	1	0.280164	0.0558327	0.083527	0.426432	0.0869272	0.0980704		0.0949903	0.287851	1	0.121388	0.435336	0.291903	0.530933	0.159403	0.0949903		0.404906		0.323949												0.954051	0.614971	1	0.840763	0.905633	0.567897	0.775464	0.795771	0.954051		0.455154	0.494558	1	0.919075	0.193458
	0.123002	0.226168	1	0.258555	0.39426	0.131567	0.423583	0.0507079	0.123002		0.445357	0.477564	1	0.795786	0.499633	0.533849	0.510632	0.664024	0.445357		0.21194		0.652054												0.471107	0.249392	1	0.610695	0.581774	0.428892	0.722096	0.341559	0.471107		0.175558	0.895832	1	0.410773	0.390824
	0.725061	0.455863	1	0.474077	0.985141	0.476342	0.650247	0.552595	0.725061		0.483771	0.542376	1	0.84122	0.248306	0.31076	0.210614	0.434227	0.483771		1		0.260678												0.549235	0.793044	1	0.555591	0.36072	0.540868	0.866707	0.486889	0.549235		0.675656	0.713534	1	0.578737	0.663003
	0.28385	0.759545	1	0.471155	0.464844	-0.0431354	-0.137974	-0.128523	0.28385		0.641581	0.761977	1	0.424157	0.424541	0.186609	0.586448	0.22579	0.641581		0.540929		0.0908223												0.520685	0.429291	1	0.847178	0.437	0.619667	0.423138	0.447509	0.520685		0.715464	-0.517091	1	0.196198	0.231443
	-0.00431419	0.250026	1	0.766201	0.503746	0.786013	0.297918	0.400035	-0.00431419		0.398195	0.67372	1	0.731968	0.860661	0.741244	0.833479	0.308866	0.398195		0.323		0.503327												0.754656	0.559089	1	0.363223	0.91656	0.515937	0.494846	0.254871	0.754656		0.474617	0.669214	1	0.260754	0.350101
	0.416236	0.505981	1	0.311504	0.613049	0.336759	0.511716	0.593712	0.416236		0.357584	0.852313	1	0.161791	0.746511	0.508962	0.330382	0.256868	0.357584		0.110937		0.345165												0.168328	0.137769	1	0.784574	0.586477	0.078416	0.0417555	0.282495	0.168328		0.410216	0.242547	1	0.519012	0.289412
	0.666043	0.789299	1	0.754251	0.409616	0.524548	0.800282	0.753498	0.666043		0.703205	0.473974	1	0.481958	0.568098	0.269756	0.486807	0.569521	0.703205		0.173672		0.0184559												0.434546	0.918687	1	0.371032	0.114425	0.280912	0.916452	0.399032	0.434546		0.677563	0.439099	1	0.159956	0.160736
	0.669015	0.653701	1	0.685976	0.771278	0.487897	0.558125	0.974323	0.669015		0.82889	0.689057	1	0.844499	0.870636	0.831063	0.963757	0.65871	0.82889		0.0486835		0.468744												0.153943	0.63881	1	0.126017	0.325724	0.37465	0.752427	0.275184	0.153943		0.286192	0.596559	1	0.333156	0.277311
	0.625389	0.735627	1	0.791481	0.795842	0.798899	0.907153	0.28	0.625389		0.319567	0.400258	1	0.368032	0.280137	0.768028	0.361707	0.493599	0.319567		0.0280044		0.251262												0.567659	0.586139	1	0.656107	0.45059	0.637568	0.979309	0.609407	0.567659		0.0811396	0.178245	1	0.664125	0.0784573
	0.827447	0.992356	1	0.858699	0.857246	0.93829	0.583774	0.536828	0.827447		0.295014	0.238999	1	0.511943	0.246877	0.503542	0.598386	0.788413	0.295014		0.0409582		0.19468												0.475788	0.347006	1	0.741563	0.741739	0.137111	0.274119	0.545316	0.475788		0.0292457	0.240379	1	0.831113	0.0110476
	0.515277	0.806926	1	0.804695	0.857866	0.596884	0.921307	0.624802	0.515277		0.464544	0.863973	1	0.984947	0.772509	0.616655	0.674089	0.627987	0.464544		0.378363		0.0105508												0.681957	0.536493	1	0.569364	0.774274	0.71759	0.320091	0.215057	0.681957		0.247913	0.261441	1	0.524402	0.195544
	0.625188	0.224229	1	0.554221	0.805749	0.350147	0.439847	0.249952	0.625188		0.55308	0.559188	1	0.559956	0.62985	0.443124	0.979119	0.446396	0.55308		0.79195		0.528129												0.505222	0.2039	1	0.688158	0.952494	0.793783	0.993084	0.762844	0.505222		0.734008	0.689873	1	0.743005	0.535831
	0.189694	0.0556848	1	0.16702	0.0140521	0.185429	0.116103	0.0299553	0.189694		0.464234	0.452261	1	0.591498	0.658421	0.393552	0.30879	0.877964	0.464234		0.615512		0.314482												0.301421	0.0143822	1	0.243112	0.484694	0.204682	0.356651	0.0883571	0.301421		-0.217899	0.952984	1	0.934338	-0.0844929
	0.9026	0.44028	1	0.229104	0.12121	0.14867	0.237997	0.497738	0.9026		0.566714	0.566058	1	0.569119	0.482325	0.583341	0.521512	0.753462	0.566714		0.631359		0.0266879												0.955457	0.908258	1	0.775841	0.630752	0.789196	0.49893	0.655854	0.955457		0.439834	0.650034	1	0.45946	0.765391
	0.566517	0.549995	1	0.153405	0.20745	0.255918	0.225971	0.468678	0.566517		0.730535	0.60077	1	0.411007	0.669731	0.476017	0.948012	0.355644	0.730535		0.0418209		0.0836649												0.296392	0.473692	1	0.244606	0.43177	0.620877	0.149144	0.221739	0.296392		0.181297	0.25623	1	0.434392	0.153114
	0.358003	0.664252	1	0.399277	0.418772	0.424154	0.919716	0.297362	0.358003		0.353796	0.236659	1	0.367235	0.280005	0.459577	0.845589	0.699362	0.353796		0.0398487		0.23715												0.181525	0.2403	1	0.58378	0.050459	0.493249	0.679867	0.252253	0.181525		0.25749	0.270821	1	0.261713	0.270122
	0.595504	0.629777	1	0.533336	0.82518	0.753201	0.923357	0.77169	0.595504		0.125284	0.418336	1	0.44907	0.379357	0.26752	0.616619	0.447025	0.125284		0.394384		0.231371												0.4754	0.711488	1	0.678189	0.632828	0.638109	0.436833	0.263087	0.4754		0.0282144	0.401115	1	0.978094	0.477699
	0.265033	0.373104	1	0.504108	0.469926	0.318378	0.434325	0.432828	0.265033		0.281951	0.51801	1	0.401358	0.739338	0.564697	0.624206	0.937683	0.281951		0.0487309		0.0907498												0.840157	0.197503	1	0.526781	0.507883	0.282485	0.252033	0.24628	0.840157		0.927652	0.586556	1	0.523786	0.853589
	0.647336	0.955385	1	0.964523	0.816469	0.912956	0.907067	0.568057	0.647336		0.353128	0.635723	1	0.476515	0.524304	0.535936	0.833601	0.402432	0.353128		0.181008		0.713005												0.425984	0.806476	1	0.669981	0.99118	0.977308	0.427716	0.324664	0.425984		0.117132	0.398187	1	0.416308	-0.0256788
	0.36517	0.383617	1	0.301519	0.380353	0.365616	0.693469	0.533812	0.36517		0.224428	0.360608	1	0.802208	0.404251	0.464651	0.167539	0.657339	0.224428		0.290433		0.0385092												0.608247	0.833536	1	0.369821	0.111904	0.411468	0.551391	0.243807	0.608247		0.769582	0.817657	1	0.735356	0.943078
	0.825552	0.904004	1	0.972817	0.778128	0.603905	0.549867	0.548918	0.825552		0.906565	0.877097	1	0.764561	0.816243	0.812049	0.81142	0.749985	0.906565		0.2687		0.232856												0.547296	0.619105	1	0.680882	0.0645597	0.398916	0.512149	0.325841	0.547296		0.0845295	0.295484	1	0.526581	0.275399
	0.572015	0.596075	1	0.691293	0.417887	0.313468	0.576417	0.687841	0.572015		0.613217	0.854281	1	0.62317	0.57815	0.553522	0.62225	0.450911	0.613217		0.215019		0.150215												0.416422	0.650377	1	0.499079	0.183372	0.178395	0.676853	0.333624	0.416422		0.559939	0.436395	1	0.545945	0.472744
	0.575893	0.815223	1	0.648999	0.858076	0.75825	0.646065	0.988106	0.575893		0.422108	0.483567	1	0.512622	0.104749	0.834122	0.738805	0.518935	0.422108		0.0383249		0.306375												0.24764	0.505244	1	0.534988	0.398472	0.603227	0.435789	0.228242	0.24764		0.317414	0.27276	1	0.521161	0.814921
	0.837205	0.679116	1	0.814542	0.753064	0.390673	0.512976	0.879464	0.837205		0.185064	0.931008	1	0.67288	-0.0451814	0.317888	0.530954	-0.132063	0.185064		0.0514976		0.865998												0.139892	0.412068	1	0.308038	0.120222	0.0491522	0.192274	0.21724	0.139892		0.298006	0.586201	1	0.492296	0.0777383
	0.0659412	0.0821321	1	0.22506	0.0749633	0.413092	0.902049	0.218547	0.0659412		-0.0179943	-0.0335427	1	0.351312	0.17636	0.0297082	0.0718126	0.270853	-0.0179943		0.548625		0.0639412												0.0472027	0.333062	1	0.430877	0.489637	0.341275	0.296291	0.307343	0.0472027		0.833412	0.386162	1	0.316051	0.508348
	0.355469	0.429012	1	0.2238	0.0223574	0.0980013	0.291469	0.133195	0.355469		0.68577	0.547468	1	0.0883708	0.403488	0.460544	0.879803	0.372995	0.68577		0.143075		0.0329048												0.296165	0.145281	1	-0.00624814	0.0566348	0.28457	0.262438	0.565963	0.296165		0.521731	0.608674	1	0.255086	0.357084
	0.992692	0.764176	1	0.716531	0.843906	0.824103	0.862886	0.955799	0.992692		0.481808	0.527471	1	0.579706	0.744358	0.758732	0.936287	0.467183	0.481808		0.580768		0.619271												0.309436	0.903764	1	0.889118	0.447959	0.0570739	0.465148	0.29787	0.309436		0.499156	0.773187	1	-0.01688	0.633071
	0.240585	0.601607	1	0.497509	0.38325	0.221963	0.265208	0.17781	0.240585		0.266861	0.534252	1	0.511768	0.281335	0.41295	0.235124	0.461336	0.266861		0.241005		0.332683												0.671442	0.898066	1	0.464956	0.669062	0.860711	0.0592367	0.0745693	0.671442		0.436609	0.814663	1	0.312328	0.178784
	0.518819	0.321753	1	0.382502	0.347502	0.315359	0.611597	0.330392	0.518819		0.613175	0.111763	1	0.96801	0.608357	0.169064	0.501638	0.484713	0.613175		0.483526		0.612877												0.482066	0.243671	1	0.700529	0.311511	0.309567	0.4754	0.347451	0.482066		0.676434	0.520781	1	0.597836	0.849002
	0.106387	0.0972487	1	0.215395	0.22708	0.19206	0.348139	0.0962225	0.106387		0.474209	0.595262	1	0.133132	0.437841	0.515673	0.24002	0.222213	0.474209		0.681666		0.219986												0.596159	0.724636	1	0.725738	0.426481	0.901059	0.772224	0.728878	0.596159		0.457903	0.383143	1	0.14262	0.379445
	0.0780924	0.591748	1	0.634388	0.183887	0.210188	0.189297	0.140479	0.0780924		0.164153	0.908288	1	0.605291	0.330048	0.650469	0.639364	0.353449	0.164153		0.15993		0.545916												0.17319	0.20986	1	0.424984	0.401384	0.172692	0.974574	0.296168	0.17319		0.284512	0.525105	1	0.902404	0.281704
	0.679652	0.970879	1	0.734391	0.514135	0.851425	0.724242	0.707497	0.679652		0.114165	0.433	1	0.760765	0.228349	0.468338	0.293731	0.633855	0.114165		0.0368139		0.532313												0.43006	0.576971	1	0.798892	0.551352	0.844218	0.844201	0.599188	0.43006		0.557623	0.321731	1	0.57228	0.595546
	0.590021	0.997365	1	0.737981	0.355181	0.765136	0.928986	0.684081	0.590021		0.261311	0.550892	1	0.221514	0.185356	0.225771	0.305217	0.275435	0.261311		0.342113		0.537471												0.889611	0.82338	1	0.420606	0.550379	0.325197	0.500564	0.238996	0.889611		0.722612	0.65655	1	0.518852	0.589326
	0.357084	0.18046	1	0.383193	-0.101425	0.200459	0.490187	0.155362	0.357084		0.156164	0.331994	1	0.0481729	0.0327622	0.182829	0.300838	0.171927	0.156164		0.724894		0.546279												0.685778	0.812414	1	0.471996	0.809942	0.76108	0.707711	0.476175	0.685778		0.973135	0.588454	1	0.402558	0.676091
	0.0732305	0.162396	1	-0.0090166	0.143716	0.0189806	0.159491	0.316068	0.0732305		0.544989	0.13212	1	0.243664	0.267897	0.825197	0.293428	0.625397	0.544989		0.382276		0.764642												0.596029	0.57141	1	0.689196	0.496183	0.214872	0.0592717	0.385461	0.596029		0.559585	0.804575	1	0.677281	0.6198
	0.305067	0.580587	1	0.229176	0.646723	0.248957	0.446889	0.321997	0.305067		0.132577	0.823528	1	0.231538	0.195446	0.0904843	0.133374	0.172319	0.132577		0.322938		0.444885												0.154982	0.264256	1	0.181997	0.10421	0.387133	0.456858	0.232321	0.154982		0.738838	0.460054	1	0.615969	0.565462
	0.727026	0.624508	1	0.926384	0.462536	0.208606	0.71844	0.474111	0.727026		0.18207	0.190299	1	0.148933	0.140914	0.193915	0.384193	0.0648065	0.18207		0.296503		0.113534												0.50341	0.470213	1	0.498254	0.0704867	0.134806	0.32447	0.17725	0.50341		0.520439	0.394762	1	0.385188	0.27853
	0.321584	0.453928	1	0.602539	0.509886	0.637163	0.542611	0.534572	0.321584		0.943788	0.915773	1	0.629165	0.751334	0.557041	0.541161	0.950376	0.943788		0.30768		0.165189												0.0261014	0.203489	1	0.194434	0.409165	0.0128058	0.161432	0.360133	0.0261014		0.184784	0.952264	1	0.0604586	0.104093
	0.867338	0.453905	1	0.483749	0.559348	0.43709	0.529426	0.387415	0.867338		0.22219	0.115664	1	0.163214	0.29549	0.147637	0.716459	0.351066	0.22219		0.212443		0.522906												0.180657	0.738889	1	0.260345	0.055299	0.0396587	0.0259748	0.0263663	0.180657		0.928387	0.307864	1	0.647707	0.55108
	0.418919	0.672629	1	0.907767	0.596641	0.826962	0.649562	0.476886	0.418919		0.592258	0.532328	1	0.643922	0.406205	0.566315	0.313278	0.45996	0.592258		0.641328		0.111399												-0.022892	0.127172	1	0.536938	0.0839837	0.136391	0.0659139	0.0770454	-0.022892		0.218611	0.569887	1	0.48941	0.889525
	0.155844	0.592024	1	0.78313	0.617713	0.225491	0.218525	0.406491	0.155844		0.583716	0.431563	1	0.62234	0.716284	0.282762	0.799534	0.60279	0.583716		0.0518795		0.483552												0.414318	0.375155	1	-0.000531391	0.0488782	0.940215	0.21072	0.29835	0.414318		0.260356	0.755511	1	0.73585	0.279306
	0.6509	0.514999	1	0.795053	0.750046	0.486407	0.765521	0.716628	0.6509		0.568164	0.153151	1	0.777419	0.630518	0.361838	-0.0346798	0.270632	0.568164		0.0882067		0.505954												0.983045	0.119211	1	0.778755	0.824792	0.82043	-0.0029756	-0.0433381	0.983045		0.323827	0.690652	1	0.505997	0.703186
	0.719316	0.41936	1	0.99879	0.551287	0.950996	0.675455	0.836872	0.719316		0.376629	0.573689	1	0.129906	0.607127	0.610339	0.328061	0.45042	0.376629		0.50382		0.513341												0.543739	0.645459	1	0.790147	0.31865	0.933152	0.86247	0.571267	0.543739		0.947659	0.550952	1	0.79281	0.850472
	0.17215	0.190469	1	0.56067	0.474099	0.565641	0.329946	0.108189	0.17215		0.429481	0.866223	1	0.715242	0.193442	0.405757	0.321579	0.360397	0.429481		0.50677		0.790815												0.260905	0.490926	1	0.169506	0.211747	0.189265	0.607335	0.346129	0.260905		0.199915	0.350407	1	0.737416	0.122044
	0.305264	0.683614	1	0.582359	0.352243	0.440552	0.327342	0.474656	0.305264		0.784214	0.867555	1	0.387843	0.364423	0.101339	0.225231	0.118872	0.784214		0.595618		0.791694												0.112227	0.413469	1	0.589442	0.675684	0.244791	0.0949553	0.325567	0.112227		0.503889	0.385774	1	0.643508	0.868482
	0.282432	0.743619	1	0.355404	0.205407	0.313976	0.253433	0.369829	0.282432		0.0999277	0.332795	1	0.356566	0.367851	0.0444407	0.116262	0.128015	0.0999277		0.105618		0.818945												0.189206	0.234139	1	0.744589	0.222927	0.620293	0.769063	-0.00244859	0.189206		0.234229	0.401358	1	0.252481	0.141574
	0.843093	0.957612	1	0.710295	0.45744	0.774654	0.441358	0.818959	0.843093		0.148353	0.521167	1	0.290751	0.281251	0.152844	0.0995383	0.143818	0.148353		0.222133		0.139243												0.231721	0.382247	1	0.412334	0.337569	0.631774	0.620043	0.657955	0.231721	mean	0.420702	0.492682	1	0.52515	0.438263
	0.0481819	0.800429	1	0.946654	0.701014	0.443044	0.636484	0.491863	0.0481819		0.596626	0.445099	1	0.483958	0.236216	0.527687	0.755552	0.348308	0.596626		0.355726		0.0571208												0.457181	0.639684	1	0.49979	0.136983	0.642261	0.374937	0.0988091	0.457181	s.e.m.	0.0158166	0.0160966	0	0.0157397	0.0160218
	0.89048	0.789151	1	0.917748	0.552367	0.301806	0.475225	0.409487	0.89048		0.692766	0.658988	1	0.920733	0.721257	0.361505	0.494515	0.821231	0.692766		0.279581		0.0946536												0.408401	0.415726	1	0.26147	0.406264	0.418822	0.300725	0.156547	0.408401
	0.375982	0.477652	1	0.485171	0.393161	0.524052	0.563012	0.459404	0.375982		0.709537	0.990922	1	0.913996	0.785705	0.819554	0.517088	0.729824	0.709537		0.232137		0.454928												0.964539	0.551033	1	0.829702	0.551412	0.46635	0.449802	0.923877	0.964539
	0.835899	0.53712	1	0.824802	0.603558	0.6534	0.623196	0.441123	0.835899		0.195809	0.935417	1	-0.00744096	0.197959	0.240882	0.374639	0.726947	0.195809		0.0369184		0.124573												0.427158	0.384889	1	0.606607	0.514964	0.416427	0.563157	0.422621	0.427158
	0.724313	0.849979	1	0.813676	0.889694	0.816168	0.928792	0.88265	0.724313		0.778839	0.867441	1	0.925374	0.633011	0.675262	0.419167	0.0436265	0.778839		0.549094		0.299077												0.179536	0.453873	1	0.534178	0.109598	0.0447229	0.487729	0.310956	0.179536
	0.167953	0.0699233	1	0.593566	0.0783893	0.0148987	0.291078	0.177985	0.167953		0.630408	0.962161	1	0.492456	0.217028	0.224123	0.539555	0.789247	0.630408		0.497363		0.919155												0.285935	0.205771	1	0.640955	0.667978	0.338964	0.0688559	0.519623	0.285935
	0.986091	0.923568	1	0.375458	0.539734	0.310025	0.281482	0.344096	0.986091		0.0522203	0.672385	1	0.574518	0.183811	0.109098	0.0421251	0.0592295	0.0522203		0.272991		1												0.132896	0.145606	1	0.341721	0.0511974	0.0454958	0.0190417	0.444795	0.132896
	0.820428	0.879295	1	0.592719	0.649365	0.502168	0.334218	0.527859	0.820428		0.0231586	0.0487137	1	0.684334	-0.0612745	-0.0379016	-0.0473846	0.251051	0.0231586		0.875233		0.218723												0.390765	0.897145	1	0.620102	0.270945	0.929482	0.769083	0.562329	0.390765
	0.0863482	0.74196	1	0.0268747	0.0113637	0.0364168	0.066534	0.0581388	0.0863482		0.760587	0.885116	1	0.980549	0.490975	0.748958	0.641061	0.447097	0.760587		0.937755		0.366219												0.539549	0.664168	1	0.764722	0.810761	0.653201	0.9609	0.512429	0.539549
	0.184704	0.58723	1	0.905185	0.247574	0.246068	0.0321222	0.0466081	0.184704		0.588909	0.311753	1	0.944969	0.745833	0.548865	0.731059	0.438366	0.588909		0.637067		0.194779												0.404528	0.48154	1	0.588472	0.367392	0.254297	0.331468	0.28224	0.404528
	0.108541	0.589039	1	0.25474	0.146823	0.0520907	0.221697	-0.119572	0.108541		0.236482	0.603617	1	0.690574	0.440247	0.630248	0.673949	0.434265	0.236482		0.608091		0.233549												0.0888957	0.401078	1	0.345973	0.505291	0.168419	0.0446938	0.013521	0.0888957
	0.748819	0.29225	1	0.624398	0.0989758	0.211365	0.243711	0.2344	0.748819		0.389038	0.546762	1	0.399917	0.641607	0.879975	0.841445	0.194493	0.389038		0.205809		0.41399												0.347229	0.0778291	1	0.301862	0.28191	0.373861	0.518306	0.387625	0.347229
	0.58116	0.366253	1	0.53373	0.882367	0.986299	-0.0326083	0.503754	0.58116		0.553038	0.0492992	1	0.997622	0.444981	0.0874469	0.306614	0.413452	0.553038		0.161232		0.898849												0.765132	0.813092	1	0.893816	0.405049	0.756778	0.941919	0.862397	0.765132
	0.698886	0.856565	1	0.618879	0.51469	0.603846	0.722308	0.572317	0.698886		0.0272281	0.198769	1	0.0813995	0.0417148	0.0447632	0.0532694	0.0420137	0.0272281		0.238736		0.0484413												0.765558	0.327712	1	0.665164	0.113868	0.165588	-0.116928	0.164541	0.765558
	0.804324	0.915828	1	0.633118	0.720665	0.562822	0.508483	0.901463	0.804324		0.411644	0.665592	1	0.713285	0.434359	0.777903	0.907594	0.606408	0.411644		0.212257		0.873042												0.609981	0.239357	1	0.672082	0.73222	0.40954	0.544344	0.651918	0.609981
	0.237272	0.554051	1	0.139119	0.621247	0.360031	0.313241	0.149367	0.237272		0.421097	-0.138265	1	0.214427	0.774032	-0.0109628	-0.0509228	0.0145343	0.421097		0.168854		0.42481												0.308062	0.257528	1	0.271352	-0.133281	0.213188	0.242478	0.704431	0.308062
	0.731927	0.821543	1	0.290943	0.803935	0.58418	0.509252	0.784359	0.731927		0.346907	0.130844	1	0.159213	0.0874188	0.115844	0.403696	0.0141998	0.346907		0.161408		0.803542												0.0067983	0.126929	1	0.150018	0.409871	0.0588348	0.114116	0.0282949	0.0067983
	0.329055	0.477764	1	0.187624	0.824806	0.696262	0.722048	0.357245	0.329055		0.039755	0.473839	1	0.542084	0.393624	0.527737	0.108929	0.51595	0.039755		0.182352		0.00578011												-0.019136	0.312572	1	0.104978	0.523216	0.305911	-0.033699	0.217841	-0.019136
	0.1643	0.668973	1	0.880129	0.202103	0.619981	0.691544	0.831141	0.1643		0.415784	0.906937	1	0.266174	0.180273	0.881077	0.988506	0.353632	0.415784		0.399763		0.427523												0.265771	0.519109	1	0.247034	0.608034	0.543805	0.525783	0.171935	0.265771
	0.632663	0.323048	1	0.639743	0.467879	0.614621	0.428814	0.222338	0.632663		0.131633	0.000904182	1	0.824232	0.190082	0.0945775	0.401028	0.229006	0.131633		0.640816		0.544675												0.0240432	0.149762	1	0.0690422	-0.0254347	-0.0104539	0.023223	0.0787616	0.0240432
	0.423055	0.267879	1	-0.132892	0.222844	0.219176	0.218906	0.113996	0.423055		0.0452762	0.539859	1	0.231613	0.0772196	0.211657	0.29477	0.157503	0.0452762		0.158148		0.163086												0.563517	0.702173	1	0.587672	0.587808	0.713059	0.860934	0.333968	0.563517
	0.0931835	0.551342	1	0.388593	0.35319	0.740215	0.726894	0.788432	0.0931835		0.0938152	0.552813	1	0.722048	0.357391	0.636819	0.719563	0.328094	0.0938152		0.210161		0.665223												0.28725	0.698579	1	0.738495	0.142839	0.382575	0.192608	0.605981	0.28725
	0.649748	0.639715	1	0.529302	0.70972	0.641595	0.652672	0.746388	0.649748		0.446638	0.534221	1	0.138742	0.000199341	0.178645	0.201041	0.273046	0.446638		0.70782		0.189859												0.388508	0.532023	1	0.258772	0.417242	0.307421	0.379776	0.440267	0.388508
	0.858232	0.654511	1	0.699426	0.808364	0.838407	0.171084	0.508427	0.858232		0.747288	0.590695	1	-0.0322558	0.275858	0.402188	0.443349	0.397269	0.747288		0.3435		0.734392												0.345212	0.197063	1	0.237431	0.989372	0.714892	0.619153	-0.0135946	0.345212
	0.350546	0.950088	1	0.479958	0.394615	0.302534	0.488649	0.365838	0.350546		0.00218999	0.325947	1	0.333885	0.131728	0.559562	0.153142	-0.102279	0.00218999		0.222127		0.283318												0.131382	0.293351	1	0.365481	0.138255	0.394466	0.373365	0.153072	0.131382
	0.711705	0.199156	1	0.209094	0.294218	0.406333	0.636492	-0.241472	0.711705		0.715025	0.563821	1	0.331614	0.833166	0.579203	0.558461	0.230015	0.715025		0.657267		0.934457												0.168096	0.190528	1	0.24451	-0.045221	0.340943	0.48373	0.146264	0.168096
	0.0959157	0.286544	1	0.721534	0.149428	0.063931	0.206806	0.03532	0.0959157		0.0976389	0.376166	1	0.954566	0.283971	0.0853082	0.0338818	0.0903399	0.0976389		0.147184		0.0181549												0.452113	0.431148	1	0.250456	0.490226	0.473819	0.507861	0.672726	0.452113
	0.646832	0.34106	1	0.678047	0.46185	0.182138	0.489271	0.912089	0.646832		0.571736	0.229489	1	0.781504	0.989748	0.379583	0.974147	0.753633	0.571736		0.37731		0.618723												0.417167	0.692447	1	0.305341	0.169261	0.332631	0.148398	0.0127362	0.417167
	0.28033	0.273451	1	0.456966	0.505856	0.431184	0.452106	0.514992	0.28033		0.375416	0.412039	1	0.523423	0.236658	0.20395	0.235542	0.339201	0.375416		0.0274923		0.531565												0.735353	0.470226	1	0.86999	0.577956	0.492072	0.458579	0.325416	0.735353
	0.954051	0.614971	1	0.840763	0.905633	0.567897	0.775464	0.795771	0.954051		0.0254005	0.268233	1	0.593687	0.172755	0.301293	0.305854	0.306363	0.0254005		0.107073		0.313578												0.74218	0.322014	1	0.446252	0.456289	0.380746	0.222034	0.301427	0.74218
	0.566722	0.749295	1	0.761433	0.833959	0.851269	0.806565	0.884773	0.566722		0.330565	0.850536	1	0.609379	0.248645	0.389298	0.522559	0.333774	0.330565		0.161375		0.589125												0.190429	0.334939	1	0.00785523	0.0297329	0.329253	0.0902396	-0.00783399	0.190429
	0.471107	0.249392	1	0.610695	0.581774	0.428892	0.722096	0.341559	0.471107		0.626548	0.921999	1	0.629901	0.842304	0.276902	0.258554	0.311774	0.626548		0.0714056		0.25336												0.444977	0.656897	1	0.535721	0.229672	0.0867659	0.14775	0.786244	0.444977
	0.549235	0.793044	1	0.555591	0.36072	0.540868	0.866707	0.486889	0.549235		0.374528	0.781973	1	0.766083	0.48347	0.568596	0.59571	0.567932	0.374528		0.405345		0.84468												0.448159	0.482481	1	0.466343	0.772372	0.780584	0.766247	0.995494	0.448159
	0.520685	0.429291	1	0.847178	0.437	0.619667	0.423138	0.447509	0.520685		0.335223	0.867072	1	0.417936	0.149895	0.0629342	0.0841986	0.274305	0.335223		0.33793		0.46915												0.892578	0.892177	1	0.422036	0.505937	0.82317	0.698652	0.788956	0.892578
	0.754656	0.559089	1	0.363223	0.91656	0.515937	0.494846	0.254871	0.754656		0.655245	0.838184	1	0.00591676	-0.0178797	0.302862	0.452971	-0.0528252	0.655245		0.151676		0.710928												0.534649	0.510124	1	0.515791	0.565566	0.572753	0.703508	0.681056	0.534649
	0.691377	0.857113	1	0.812021	0.878395	0.631349	0.613321	0.584679	0.691377		0.0835274	-0.014549	1	0.526473	-0.158167	-0.0383745	0.168956	0.208705	0.0835274		0.470521		0.674933												0.445362	0.974906	1	0.641347	0.51267	0.107098	0.139978	0.484817	0.445362
	0.168328	0.137769	1	0.784574	0.586477	0.078416	0.0417555	0.282495	0.168328		0.10446	0.352623	1	0.330352	0.140728	0.0823294	0.194078	0.166366	0.10446		0.043595		0.48529												0.108858	0.503021	1	0.132253	0.354264	0.288347	0.337529	0.363756	0.108858
	0.434546	0.918687	1	0.371032	0.114425	0.280912	0.916452	0.399032	0.434546		0.294841	0.25324	1	0.377475	0.608183	0.342337	0.346538	0.688694	0.294841		0.141274		0.391735												0.40335	0.957502	1	0.824484	0.276792	0.367489	0.58479	0.424299	0.40335
	0.153943	0.63881	1	0.126017	0.325724	0.37465	0.752427	0.275184	0.153943		0.497082	0.382744	1	0.313357	0.248507	0.531611	0.437055	0.691212	0.497082		0.10605		0.417323												0.448484	0.761901	1	0.317619	0.648564	0.695399	0.582656	0.587035	0.448484
	0.646818	0.658567	1	0.74701	0.94325	0.293997	0.32427	0.603761	0.646818		0.466884	0.446791	1	0.0845603	0.422623	0.348389	0.41111	0.305105	0.466884		0.0104537		0.273546												0.194895	0.120641	1	0.29159	0.472987	0.394167	0.630055	0.647552	0.194895
	0.567659	0.586139	1	0.656107	0.45059	0.637568	0.979309	0.609407	0.567659		0.558031	0.407555	1	-0.00379974	0.810471	0.232477	0.653859	0.303585	0.558031		0.152498		0.588577												0.178514	0.53369	1	0.545458	0.780295	0.404941	0.32443	0.29039	0.178514
	0.475788	0.347006	1	0.741563	0.741739	0.137111	0.274119	0.545316	0.475788		0.245879	0.367207	1	0.392567	0.118238	0.171085	0.258988	0.112222	0.245879		0.144405		0.0299586												0.464926	0.667021	1	0.778815	0.211486	-0.105701	0.2211	0.381467	0.464926
	0.681957	0.536493	1	0.569364	0.774274	0.71759	0.320091	0.215057	0.681957		0.472543	0.978945	1	0.263839	0.724209	0.921995	0.540867	0.321645	0.472543		0.00346979		0.0842409												0.455137	0.634091	1	0.666529	0.364162	0.0390888	0.145201	0.0836846	0.455137
	0.505222	0.2039	1	0.688158	0.952494	0.793783	0.993084	0.762844	0.505222		0.0749651	0.142811	1	0.684226	0.113549	0.799334	0.844609	0.245248	0.0749651		0.474218		0.300478												0.308739	0.269133	1	0.0945895	0.0158843	0.229384	0.133883	0.0265426	0.308739
	0.301421	0.0143822	1	0.243112	0.484694	0.204682	0.356651	0.0883571	0.301421		0.554799	0.353797	1	0.232169	0.638901	0.145028	0.537896	0.0979146	0.554799		0.0701414		0.0640627												0.223541	0.299751	1	0.23619	0.415253	0.0737166	0.168699	0.144575	0.223541
	0.955457	0.908258	1	0.775841	0.630752	0.789196	0.49893	0.655854	0.955457		0.272302	0.292802	1	0.14964	0.316181	0.396124	0.879589	0.658267	0.272302		0.740425		0.264245												0.179688	0.877205	1	0.502238	0.199232	0.25594	0.269073	0.0230153	0.179688
	0.296392	0.473692	1	0.244606	0.43177	0.620877	0.149144	0.221739	0.296392		0.167881	0.197165	1	0.700486	0.303778	0.122554	0.581972	0.221672	0.167881		0.19057		0.376852												0.799315	0.525708	1	0.693339	0.944238	0.695501	0.918515	0.38028	0.799315
	0.181525	0.2403	1	0.58378	0.050459	0.493249	0.679867	0.252253	0.181525		0.809753	0.500735	1	0.561901	0.669359	0.772879	0.452589	0.604476	0.809753		0.0543713		0.582198												0.268123	0.618866	1	0.558081	0.524937	0.0132794	0.0434799	0.25204	0.268123
	0.4754	0.711488	1	0.678189	0.632828	0.638109	0.436833	0.263087	0.4754		0.120525	0.669742	1	0.465448	0.703878	0.486235	0.264064	0.531271	0.120525		0.362844		0.078301												0.404134	0.590784	1	0.692516	0.284289	0.396529	0.165646	0.226317	0.404134
	0.840157	0.197503	1	0.526781	0.507883	0.282485	0.252033	0.24628	0.840157		0.253051	0.187776	1	0.610732	0.276099	0.146919	0.85477	0.463119	0.253051		0.0957694		0.0655744												0.293335	0.984335	1	0.76646	0.305463	0.344245	0.296444	0.204701	0.293335
	0.425984	0.806476	1	0.669981	0.99118	0.977308	0.427716	0.324664	0.425984		0.458525	0.223852	1	0.316347	0.300136	0.581995	0.876922	0.46301	0.458525		0.289166		0.405338												0.868905	0.432437	1	0.637932	0.90074	0.433083	0.351614	0.743463	0.868905
	0.608247	0.833536	1	0.369821	0.111904	0.411468	0.551391	0.243807	0.608247		0.2002	0.874784	1	0.508197	-0.0838752	0.416811	0.423145	0.57927	0.2002		0.322621		0.437696												0.124805	0.187168	1	0.826145	0.423917	0.479328	0.37976	0.419511	0.124805
	0.547296	0.619105	1	0.680882	0.0645597	0.398916	0.512149	0.325841	0.547296		0.262572	0.354125	1	0.264317	0.241397	0.15672	0.391114	0.16922	0.262572		0.192711		0.124884												0.315801	0.761249	1	0.866587	0.740394	0.685286	0.108899	0.458585	0.315801
	0.416422	0.650377	1	0.499079	0.183372	0.178395	0.676853	0.333624	0.416422		0.47846	0.925688	1	0.986328	0.617448	0.737604	0.777961	0.590846	0.47846		0.627691		0.634757												0.328631	0.392137	1	0.755266	0.135646	0.126758	0.255232	0.235532	0.328631
	0.390763	0.766829	1	0.133972	0.370931	0.17102	0.228734	0.102978	0.390763		0.463464	0.28425	1	0.41541	0.634698	0.465575	0.223423	0.128904	0.463464		0.392962		0.110066												0.716761	0.251806	1	0.296017	0.460898	0.441746	0.789447	0.400583	0.716761
	0.24764	0.505244	1	0.534988	0.398472	0.603227	0.435789	0.228242	0.24764		0.402329	0.977443	1	0.2876	0.196811	0.47584	0.801695	0.279763	0.402329		0.61643		0.205233												0.664229	0.259769	1	0.716114	0.453798	0.617659	0.415565	0.57407	0.664229
	0.563985	0.0659119	1	-0.0542743	0.0778929	0.139814	0.237295	0.213942	0.563985		0.634689	0.624795	1	0.316872	0.661499	0.947477	0.226556	0.308848	0.634689		0.677467		0.0200906												0.0773465	0.192887	1	0.253738	0.178969	0.108142	0.104944	0.150858	0.0773465
	0.139892	0.412068	1	0.308038	0.120222	0.0491522	0.192274	0.21724	0.139892		0.3595	0.230758	1	0.108355	0.239196	0.436128	0.96061	0.723619	0.3595		0.542864		0.294276												0.87466	0.417859	1	0.559252	0.831869	0.559793	0.98011	0.76061	0.87466
	0.0472027	0.333062	1	0.430877	0.489637	0.341275	0.296291	0.307343	0.0472027		0.326456	0.563126	1	0.221987	0.377342	0.626619	0.545265	0.149433	0.326456		0.584236		0.0224969												0.235847	0.260553	1	0.0858728	0.211825	0.205444	0.774442	0.329752	0.235847
	0.296165	0.145281	1	-0.00624814	0.0566348	0.28457	0.262438	0.565963	0.296165		0.766903	0.470852	1	0.961049	0.889434	0.244964	0.598767	0.918759	0.766903		0.0746275		0.155535												0.355655	0.393488	1	0.453598	0.226123	0.67657	0.343397	0.261439	0.355655
	0.585787	0.766978	1	0.656973	0.453309	0.520551	0.86111	0.686254	0.585787		0.0489923	0.225359	1	0.365048	0.205989	0.352582	0.7308	0.406838	0.0489923		0.365049		0.343144												0.568024	0.424389	1	0.623021	0.537184	0.603187	0.699132	0.597374	0.568024
	0.309436	0.903764	1	0.889118	0.447959	0.0570739	0.465148	0.29787	0.309436		0.497085	0.66291	1	0.491818	0.18235	0.299851	0.489044	0.402359	0.497085		0.0832297		0.504696												0.36813	0.390926	1	0.388465	0.322007	0.238267	0.45908	0.328757	0.36813
	0.51817	0.549512	1	0.592219	0.628216	0.624386	0.84633	0.765159	0.51817		0.19311	0.199444	1	0.252856	0.195559	0.382905	0.329172	0.170743	0.19311		0.0212391		0.473654												0.411499	0.753725	1	0.628058	0.513895	0.927157	0.644562	0.430123	0.411499
	0.671442	0.898066	1	0.464956	0.669062	0.860711	0.0592367	0.0745693	0.671442		0.428322	0.310138	1	0.449533	0.335352	0.235495	0.357171	0.36596	0.428322		0.355564		0.121242												0.24285	0.335876	1	0.169945	0.25028	0.600287	0.228202	0.0158095	0.24285
	0.482066	0.243671	1	0.700529	0.311511	0.309567	0.4754	0.347451	0.482066		0.0938425	0.852971	1	0.694734	0.145476	0.299511	0.783736	0.183548	0.0938425		0.128526		0.0895063												0.109491	0.208007	1	0.0807007	0.33639	-0.121726	0.0332219	0.0434742	0.109491
	0.596159	0.724636	1	0.725738	0.426481	0.901059	0.772224	0.728878	0.596159		0.786805	0.699184	1	0.254717	0.33248	0.584304	0.448385	0.649249	0.786805		0.311466		0.151998												0.242854	0.205975	1	0.100756	0.227191	0.229239	0.222977	0.34048	0.242854
	0.0956037	0.796398	1	0.82467	0.200724	0.625103	0.525011	0.282807	0.0956037		0.237145	0.396591	1	0.751916	0.206407	0.604735	0.736114	0.560963	0.237145		0.0128769		0.67038												0.138515	0.497806	1	0.423064	0.206891	0.163076	0.171425	0.209549	0.138515
	0.17319	0.20986	1	0.424984	0.401384	0.172692	0.974574	0.296168	0.17319		0.210022	0.45759	1	0.595916	0.255922	0.410522	0.197333	0.382893	0.210022		0.193953		0.0730689												0.250377	0.0722241	1	0.265412	-0.0836618	0.812648	0.589535	0.040607	0.250377
	0.296066	0.429101	1	0.58368	0.483937	0.49881	0.675108	0.47734	0.296066		0.510483	0.690734	1	0.25982	0.966143	0.799634	0.539386	0.691269	0.510483		0.0844805		0.127245												0.164508	0.399357	1	0.323851	0.502074	0.306793	0.579703	0.307861	0.164508
	0.43006	0.576971	1	0.798892	0.551352	0.844218	0.844201	0.599188	0.43006		0.230555	0.388627	1	0.436153	0.239694	0.173847	0.774237	0.774733	0.230555		0.433739		0.819516												0.144813	0.218745	1	0.281403	0.158109	0.15223	0.49451	0.330032	0.144813
	0.889611	0.82338	1	0.420606	0.550379	0.325197	0.500564	0.238996	0.889611		0.522153	0.176081	1	0.0128794	0.118387	0.296027	0.0991936	0.173139	0.522153		0.0326248		0.185159												0.328059	0.687434	1	0.494456	0.697803	0.555959	0.333975	0.561548	0.328059
	0.685778	0.812414	1	0.471996	0.809942	0.76108	0.707711	0.476175	0.685778		0.509157	0.682651	1	0.984643	0.840355	0.660987	0.387674	0.676979	0.509157		0.88809		0.13705												0.649317	0.833851	1	0.169884	0.262905	0.530441	0.294262	0.413241	0.649317
	0.596029	0.57141	1	0.689196	0.496183	0.214872	0.0592717	0.385461	0.596029		0.5382	0.646582	1	0.232116	0.744512	0.478876	0.758938	0.337446	0.5382		0.372817		0.268336												0.560633	0.682897	1	0.579057	0.816208	0.94265	0.507193	0.828511	0.560633
	0.154982	0.264256	1	0.181997	0.10421	0.387133	0.456858	0.232321	0.154982		0.148977	0.542497	1	0.937291	0.0362022	0.96972	0.576869	0.580404	0.148977		0.510037		0.0406582												0.823096	0.497671	1	0.608302	0.698172	0.61887	0.462641	0.219588	0.823096
	0.50341	0.470213	1	0.498254	0.0704867	0.134806	0.32447	0.17725	0.50341		0.906338	0.660965	1	0.395252	0.584818	0.385493	0.921861	0.755756	0.906338		0.722012		0.769715												0.919714	0.687187	1	0.734275	0.718766	0.686527	0.645439	0.940168	0.919714
	0.0261014	0.203489	1	0.194434	0.409165	0.0128058	0.161432	0.360133	0.0261014		0.267726	0.327354	1	0.338775	0.16099	0.346248	0.130126	0.597764	0.267726		0.949366		0.281138												0.71425	0.396692	1	0.776052	0.807907	0.870884	0.721577	0.406442	0.71425
	0.180657	0.738889	1	0.260345	0.055299	0.0396587	0.0259748	0.0263663	0.180657		0.112687	0.506071	1	0.755416	0.301873	0.303764	0.561112	0.706951	0.112687		0.876324		0.129816												0.295476	0.359618	1	0.437004	0.105957	0.397591	0.415504	0.309359	0.295476
	-0.022892	0.127172	1	0.536938	0.0839837	0.136391	0.0659139	0.0770454	-0.022892		0.724316	0.93411	1	0.333307	0.557713	0.719451	0.436613	0.420732	0.724316		0.429583		0.280167												0.434352	0.60692	1	0.77305	0.563883	0.418772	0.125094	0.497125	0.434352
	0.414318	0.375155	1	-0.000531391	0.0488782	0.940215	0.21072	0.29835	0.414318		0.674753	0.822971	1	0.684178	0.499283	0.620247	0.562296	0.690966	0.674753		0.0875372		0.506417												0.482357	0.998559	1	0.861876	0.558201	0.791867	0.902926	0.862521	0.482357
	0.983045	0.119211	1	0.778755	0.824792	0.82043	-0.0029756	-0.0433381	0.983045		0.358094	0.56504	1	0.142556	0.612527	0.682694	0.327654	0.302131	0.358094		0.0738428		0.152695												0.440467	0.712342	1	0.458567	0.632752	0.572334	0.605118	0.15267	0.440467
	0.543739	0.645459	1	0.790147	0.31865	0.933152	0.86247	0.571267	0.543739		0.264378	0.319725	1	0.358369	0.184197	0.37715	0.735064	0.454094	0.264378		0.244296		0.247421												0.0935636	0.480295	1	0.215991	0.27952	0.470764	0.459738	0.551092	0.0935636
	0.260905	0.490926	1	0.169506	0.211747	0.189265	0.607335	0.346129	0.260905		0.137443	0.258518	1	0.161778	0.748915	0.326707	0.603308	0.475867	0.137443		0.826559		0.253369												0.789894	0.58979	1	0.974576	0.978534	0.446164	0.557251	0.570837	0.789894
	0.112227	0.413469	1	0.589442	0.675684	0.244791	0.0949553	0.325567	0.112227		0.612233	0.467118	1	0.246221	0.403414	0.540246	0.595699	0.327857	0.612233		0.130542		0.0681379												0.197392	0.220332	1	0.828407	0.395415	0.932476	0.722528	0.86162	0.197392
	0.189206	0.234139	1	0.744589	0.222927	0.620293	0.769063	-0.00244859	0.189206		0.890006	0.605902	1	0.813107	0.694463	0.68332	0.655976	0.709369	0.890006		0.234535		0.140687												0.425939	0.517982	1	0.76702	0.269967	0.228851	0.327828	0.740904	0.425939
	0.231721	0.382247	1	0.412334	0.337569	0.631774	0.620043	0.657955	0.231721		0.527151	0.32331	1	0.328574	0.363892	0.991196	0.753329	0.571955	0.527151		0.692467		0.427615												0.648617	0.925097	1	0.430546	0.633654	0.81122	0.692477	0.762319	0.648617
	0.442694	0.566275	1	0.292186	0.504975	0.454531	0.181707	0.281924	0.442694		0.279392	0.483068	1	0.757612	0.418141	0.637556	0.400938	0.80278	0.279392		0.454612		0.450771												0.380781	0.518283	1	0.540844	0.677071	0.771368	0.503246	0.506664	0.380781
	0.457181	0.639684	1	0.49979	0.136983	0.642261	0.374937	0.0988091	0.457181		0.30553	0.269801	1	0.333992	0.395522	0.822819	0.378577	0.316378	0.30553		0.537604		0.62807												0.0416372	0.187524	1	-0.000550314	0.0691239	0.506284	0.187239	0.171674	0.0416372
	0.408401	0.415726	1	0.26147	0.406264	0.418822	0.300725	0.156547	0.408401		0.154789	0.440485	1	0.487519	0.255213	0.210415	0.228449	0.225813	0.154789		0.0537042		0.32571												0.521012	0.665562	1	0.255104	0.366007	0.376303	0.512243	0.660622	0.521012
	0.964539	0.551033	1	0.829702	0.551412	0.46635	0.449802	0.923877	0.964539		0.453943	0.613369	1	0.635263	0.814453	0.777003	0.508625	0.596585	0.453943		0.279462		0.191169												0.568253	0.553021	1	0.782909	0.568539	0.580715	0.991668	0.769144	0.568253
	0.427158	0.384889	1	0.606607	0.514964	0.416427	0.563157	0.422621	0.427158		0.975693	0.808416	1	0.643233	0.599237	0.548933	0.753086	0.505831	0.975693		0.477142		0.983612												0.591536	0.871763	1	0.378163	0.636264	0.367632	0.389606	0.612614	0.591536
	0.262433	0.0575929	1	0.211986	0.192165	-0.0215665	0.353966	0.398656	0.262433		0.06819	0.471955	1	0.305893	0.0357925	0.358756	0.00826151	0.603254	0.06819		0.344331		0.286494												0.0546697	0.199173	1	0.440389	0.271498	0.243456	0.508051	0.238013	0.0546697
	0.179536	0.453873	1	0.534178	0.109598	0.0447229	0.487729	0.310956	0.179536		0.482277	0.671093	1	0.424833	0.737334	0.60493	0.554612	0.545209	0.482277		0.104544		0.0971024												0.38283	0.850986	1	0.224423	0.634232	0.952108	0.635782	0.327796	0.38283
	0.285935	0.205771	1	0.640955	0.667978	0.338964	0.0688559	0.519623	0.285935		0.494656	0.272833	1	0.576635	0.700843	0.786147	0.822984	0.544978	0.494656		0.962628		0.194252												0.461181	0.604416	1	0.711794	0.444537	0.346803	0.36832	0.567441	0.461181
	0.132896	0.145606	1	0.341721	0.0511974	0.0454958	0.0190417	0.444795	0.132896		0.468422	0.708556	1	0.587664	0.397107	0.699165	0.674688	0.247765	0.468422		0.130529		0.147679												0.588889	0.479643	1	0.559233	0.203251	0.15615	0.12072	0.605205	0.588889
	0.390765	0.897145	1	0.620102	0.270945	0.929482	0.769083	0.562329	0.390765		0.591212	0.849713	1	0.624999	0.290487	0.631038	0.262794	0.169493	0.591212		0.69491		0.340855												0.197469	0.442192	1	0.144209	0.135396	0.328388	0.474148	0.157426	0.197469
	0.17505	0.642199	1	0.768349	0.162533	0.0932404	0.180004	0.706001	0.17505		0.64223	0.432781	1	0.338377	0.876674	0.880378	0.812062	0.518902	0.64223		0.426569		0.574166												0.0657978	0.357551	1	0.393186	0.597742	0.265921	0.0325827	0.427803	0.0657978
	0.913874	0.884134	1	0.518599	0.172424	0.355391	0.569603	0.447173	0.913874		0.110107	0.482314	1	0.419635	0.818359	0.385523	0.270514	0.1428	0.110107		0.701689		0.35902												0.210884	0.279301	1	0.226402	0.375069	0.316492	0.514502	0.109015	0.210884
	0.268894	0.294134	1	0.178918	0.183529	0.334682	0.175303	0.278511	0.268894		0.466787	0.658211	1	0.242297	0.583407	0.340974	0.471648	0.473283	0.466787		0.638638		0.100546												0.304108	0.631846	1	0.160449	-0.022017	0.137809	0.182877	0.149547	0.304108
	0.297332	0.71049	1	0.565289	0.313019	0.451782	0.220525	0.218446	0.297332		0.332526	0.82853	1	0.434549	0.415024	0.447018	0.817279	0.408367	0.332526		0.0199398		0.25512												0.213249	0.901667	1	0.559562	0.325623	0.688886	0.79081	0.84396	0.213249
	0.539549	0.664168	1	0.764722	0.810761	0.653201	0.9609	0.512429	0.539549		0.601409	0.659456	1	0.272705	0.547741	0.745861	0.593473	0.239142	0.601409		0.203789		0.56875												0.889558	0.866731	1	0.768981	0.0770728	0.277974	0.261493	0.688108	0.889558
	0.361676	0.496585	1	0.617212	0.193474	0.295051	0.661421	0.661684	0.361676		0.431125	0.488615	1	0.459709	0.457301	0.147614	0.2749	0.351284	0.431125		0.720891		0.537981												0.518979	0.365105	1	0.824024	0.656972	0.758916	0.432489	0.427331	0.518979
	0.021444	0.143018	1	0.406147	0.393686	0.0781974	0.162188	0.0315076	0.021444		0.314871	0.691775	1	0.907577	0.401835	0.418632	0.300406	0.530349	0.314871		0.502101		0.447216												0.402277	0.414752	1	0.525321	0.727092	0.318121	0.362484	0.829435	0.402277
	0.404528	0.48154	1	0.588472	0.367392	0.254297	0.331468	0.28224	0.404528		0.374639	0.899734	1	0.405742	0.526439	0.910599	0.381964	0.558311	0.374639		0.914437		0.0965334												0.51247	0.394182	1	0.411858	0.158432	0.190312	0.425009	0.592432	0.51247
	0.0888957	0.401078	1	0.345973	0.505291	0.168419	0.0446938	0.013521	0.0888957		0.368524	0.358889	1	0.758732	0.889705	0.907161	0.82393	0.68988	0.368524		0.317258		0.163187												0.908407	0.950996	1	0.477467	0.804002	0.564107	0.786578	0.601548	0.908407
	0.347229	0.0778291	1	0.301862	0.28191	0.373861	0.518306	0.387625	0.347229		0.519721	0.825929	1	0.636945	0.466977	0.871181	0.719414	0.223363	0.519721		0.406818		0.483664												0.186653	0.398191	1	0.672962	0.798681	0.356877	0.328295	0.758074	0.186653
	0.424614	0.140381	1	0.747486	0.470807	0.197997	0.421648	0.493933	0.424614		0.497377	0.407564	1	0.933558	0.263034	0.76072	0.348014	0.316982	0.497377		0.656581		0.0568664												0.458136	0.462776	1	0.305274	0.357169	0.508196	0.819376	0.5296	0.458136
	0.575569	0.831678	1	0.604381	0.932072	0.338568	0.207306	0.406557	0.575569		0.858866	0.625651	1	0.77083	0.591203	0.665024	0.605505	0.687878	0.858866		0.146069		0.268669												0.266606	0.805806	1	0.836055	0.756391	0.0651406	0.0988411	0.135315	0.266606
	0.463071	0.293213	1	0.648915	0.108658	0.354906	0.745095	0.119907	0.463071		0.589203	0.603836	1	0.399887	0.308917	0.413475	0.576455	0.896867	0.589203		0.029909		0.588536												0.277025	0.159431	1	0.592928	0.687345	0.496084	0.539754	-0.010759	0.277025
	0.765132	0.813092	1	0.893816	0.405049	0.756778	0.941919	0.862397	0.765132		0.367134	0.308688	1	0.374063	0.261252	0.245591	0.259021	0.445001	0.367134		0.472862		0.105634												0.561749	0.651965	1	0.656533	0.718377	0.441594	0.30282	0.668418	0.561749
	0.146325	0.214392	1	0.233316	0.136517	0.51256	0.357901	0.793455	0.146325		0.350431	0.576477	1	0.698979	0.341124	0.425641	0.808917	0.569347	0.350431		0.603375		0.279451												0.810752	0.923192	1	0.708804	0.542202	0.650305	0.544642	0.403574	0.810752
	0.765558	0.327712	1	0.665164	0.113868	0.165588	-0.116928	0.164541	0.765558		0.5547	0.252689	1	0.485509	0.875679	0.337434	0.563171	0.496873	0.5547		0.0152295		0.199745												0.765511	0.893253	1	0.445774	0.751531	0.667984	0.74011	0.632718	0.765511
	0.609981	0.239357	1	0.672082	0.73222	0.40954	0.544344	0.651918	0.609981		0.760583	0.887534	1	0.53453	0.207384	0.245804	0.667021	0.480728	0.760583		0.609687		0.291127												0.74875	0.540191	1	0.402917	0.596211	0.503114	0.653393	0.470971	0.74875
	0.308062	0.257528	1	0.271352	-0.133281	0.213188	0.242478	0.704431	0.308062		0.186548	0.400679	1	0.432154	0.427686	0.490614	0.549035	0.383726	0.186548		0.795145		0.641139												0.454993	0.300416	1	0.463448	0.769236	0.748021	0.653595	0.928563	0.454993
	0.0067983	0.126929	1	0.150018	0.409871	0.0588348	0.114116	0.0282949	0.0067983		0.542364	0.163354	1	0.645629	0.722105	0.439357	0.433856	0.141177	0.542364		1		0.418035												0.178988	0.18344	1	-0.0277934	0.0193951	0.0476191	0.177417	0.0576207	0.178988
	-0.019136	0.312572	1	0.104978	0.523216	0.305911	-0.033699	0.217841	-0.019136		0.53943	0.10781	1	0.530869	0.616342	0.378324	0.410403	0.565833	0.53943		0.310802		0.0581554												0.765286	0.547757	1	0.57036	0.193638	0.0540208	0.332654	0.978438	0.765286
	0.265771	0.519109	1	0.247034	0.608034	0.543805	0.525783	0.171935	0.265771		0.593826	0.367681	1	0.661133	0.67941	0.395602	0.890082	0.583931	0.593826		0.954608		0.184197												0.641189	0.0517883	1	0.189126	0.249959	-0.0109403	0.507654	0.409918	0.641189
	0.0240432	0.149762	1	0.0690422	-0.0254347	-0.0104539	0.023223	0.0787616	0.0240432		0.333516	0.414077	1	0.462367	0.612576	0.202046	0.688908	0.225655	0.333516		0.0747292		0.0668702												0.6077	0.514979	1	0.416578	0.504095	0.575076	0.789423	0.627792	0.6077
	0.563517	0.702173	1	0.587672	0.587808	0.713059	0.860934	0.333968	0.563517		0.955482	0.711992	1	0.283548	0.835704	0.752453	0.457758	0.857598	0.955482		0.676997		1												0.625666	0.753658	1	0.694393	0.501729	0.79153	0.186782	0.292202	0.625666
	0.28725	0.698579	1	0.738495	0.142839	0.382575	0.192608	0.605981	0.28725		0.798816	-0.855534	1	0.436889	0.187105	0.17647	0.260059	-0.252942	0.798816		0.566904		0.857036												0.498171	0.407848	1	0.768958	0.76334	0.812299	0.561196	0.00542087	0.498171
	0.0209888	0.361527	1	0.617204	-0.0563832	0.642322	0.276402	0.296421	0.0209888		0.153366	0.315566	1	0.261943	0.217764	0.507859	0.0769851	0.376614	0.153366		0.449511		0.00454605												0.757035	0.681176	1	0.114223	0.498811	0.988611	0.376736	0.324105	0.757035
	0.388508	0.532023	1	0.258772	0.417242	0.307421	0.379776	0.440267	0.388508		0.750224	0.220736	1	0.169758	0.765772	-0.0619715	0.539641	0.168222	0.750224		0.747236		0.166255												-0.0164206	0.0672981	1	0.199014	0.481914	0.253668	0.0157185	0.0177245	-0.0164206
	0.347039	0.786276	1	0.790374	0.392524	0.160367	0.144665	0.350576	0.347039		0.618853	0.844176	1	0.732599	0.476617	0.429083	0.714891	0.764618	0.618853		0.567822		0.113978												0.318785	0.70395	1	0.0681456	0.0185312	0.101796	0.165436	0.228639	0.318785
	0.345212	0.197063	1	0.237431	0.989372	0.714892	0.619153	-0.0135946	0.345212		0.0498858	0.259659	1	0.234558	0.202208	0.315387	0.795367	0.371365	0.0498858		0.456278		0.155659												0.437126	0.0127657	1	0.242096	0.131982	0.0367984	0.285561	0.33959	0.437126
	0.131382	0.293351	1	0.365481	0.138255	0.394466	0.373365	0.153072	0.131382		0.618522	0.323515	1	0.252575	0.107516	0.589974	0.730614	0.293013	0.618522		0.347954		0.96612												0.289792	0.23997	1	0.223164	0.507688	0.082367	0.909185	0.555679	0.289792
	0.168096	0.190528	1	0.24451	-0.045221	0.340943	0.48373	0.146264	0.168096		0.235584	0.458115	1	0.23218	0.173125	0.153609	0.0172317	0.565784	0.235584		0.326383		0.351658												0.730492	0.726387	1	0.242039	0.248551	0.585288	0.50242	0.648362	0.730492
	0.452113	0.431148	1	0.250456	0.490226	0.473819	0.507861	0.672726	0.452113		0.177902	0.260551	1	0.160288	0.0765134	0.106048	0.479664	0.244895	0.177902		0.351014		0.25011												0.288005	0.327995	1	0.939727	0.661739	0.507388	0.406706	0.4199	0.288005
	0.417167	0.692447	1	0.305341	0.169261	0.332631	0.148398	0.0127362	0.417167		0.495619	0.598142	1	0.177763	0.342144	0.997136	0.29185	-0.094695	0.495619		0.303098		0.17529												0.311476	0.348964	1	0.401054	0.231561	0.265535	0.27828	0.509131	0.311476
	-0.00803978	0.069839	1	0.324624	0.0767292	0.182084	0.534804	0.198073	-0.00803978		0.152068	0.533232	1	0.102736	0.19678	0.446954	0.701708	0.239651	0.152068		0.455556		0.096831												0.504055	0.530791	1	0.358781	0.489595	0.244748	0.169966	0.777846	0.504055
	0.735353	0.470226	1	0.86999	0.577956	0.492072	0.458579	0.325416	0.735353		0.72751	0.99967	1	0.377864	0.9474	0.823163	0.73091	0.530203	0.72751		0.987757		0.302492												0.681474	0.654358	1	0.619542	0.701526	0.520087	0.937996	0.441203	0.681474
	0.264168	0.276113	1	-0.0824019	0.164677	0.418321	0.00615918	-0.0510876	0.264168		0.0578143	-0.0746675	1	0.566221	0.309937	0.265267	0.535518	0.0860075	0.0578143		0.1937		0.30334												0.158621	0.147644	1	0.507085	0.0900321	0.126409	0.193758	0.169536	0.158621
	0.74218	0.322014	1	0.446252	0.456289	0.380746	0.222034	0.301427	0.74218		0.660466	0.788353	1	0.486946	0.307779	0.258632	0.534519	0.506542	0.660466		0.834459		0.169696												0.963268	0.385696	1	0.276885	0.67399	0.880404	0.769659	0.0540321	0.963268
	0.190429	0.334939	1	0.00785523	0.0297329	0.329253	0.0902396	-0.00783399	0.190429		0.26431	0.268536	1	0.486837	0.360443	0.352967	0.709846	0.588212	0.26431		0.742541		0.517695												0.189543	0.478162	1	0.795742	0.362747	0.836053	0.778641	0.48438	0.189543
	0.444977	0.656897	1	0.535721	0.229672	0.0867659	0.14775	0.786244	0.444977		0.206499	0.220372	1	0.351802	0.611213	0.553072	0.317788	-0.00562402	0.206499		0.132344		0.552649												0.184796	0.893103	1	0.501203	-0.490465	0.0541399	0.325671	0.716347	0.184796
	0.448159	0.482481	1	0.466343	0.772372	0.780584	0.766247	0.995494	0.448159		0.420052	0.0506004	1	0.452068	0.14001	0.124817	0.288121	0.416394	0.420052		0.0402291		0.172847												0.368639	0.627087	1	0.819263	0.439287	0.268097	0.465744	0.692836	0.368639
	0.892578	0.892177	1	0.422036	0.505937	0.82317	0.698652	0.788956	0.892578		0.41861	0.109634	1	0.56947	0.329615	0.319873	0.705253	0.0409684	0.41861		0.174048		0.0729936												0.506073	0.447768	1	0.908032	0.812111	0.899867	0.649055	0.960245	0.506073
	0.534649	0.510124	1	0.515791	0.565566	0.572753	0.703508	0.681056	0.534649		0.427081	0.262736	1	0.386028	0.598425	0.239738	0.863944	0.3597	0.427081		1		0.51658												0.283223	0.348343	1	0.561418	0.196673	0.355305	0.71124	0.216826	0.283223
	0.0715246	0.763718	1	0.8662	0.162391	0.431458	-0.0530254	0.0755692	0.0715246		0.0957579	0.224309	1	0.707185	0.151511	0.227363	0.318757	0.160706	0.0957579		0.75442		0.278909												0.318683	0.315007	1	0.558145	0.401136	0.323051	0.51719	0.309182	0.318683
	0.445362	0.974906	1	0.641347	0.51267	0.107098	0.139978	0.484817	0.445362		0.494823	0.521769	1	0.414013	0.762768	0.702931	0.563833	0.824162	0.494823		0.656736		0.152087												0.475242	0.249887	1	0.356145	0.300117	0.0942591	0.36072	0.21996	0.475242
	0.374774	0.853474	1	0.320707	0.458902	0.105145	0.207193	0.134425	0.374774		0.562455	0.474189	1	0.272898	0.357389	-0.101483	0.735979	0.906257	0.562455		0.495295		0.330604												0.313882	0.429162	1	0.377893	0.357785	0.413274	0.937424	0.761531	0.313882
	0.108858	0.503021	1	0.132253	0.354264	0.288347	0.337529	0.363756	0.108858		0.249443	0.427894	1	0.262048	0.822867	0.640351	0.503077	0.254957	0.249443		0.261997		0.147646												0.387344	0.830375	1	0.563681	0.498085	0.817748	0.821562	0.620777	0.387344
	0.40335	0.957502	1	0.824484	0.276792	0.367489	0.58479	0.424299	0.40335		0.827109	0.260165	1	0.880844	0.690418	0.678957	0.954616	0.654201	0.827109		0.0456338		0.0919521												0.565372	0.770777	1	0.578802	0.837094	0.412939	0.52079	0.501198	0.565372
	0.448484	0.761901	1	0.317619	0.648564	0.695399	0.582656	0.587035	0.448484		0.549205	0.530726	1	0.060359	0.941665	0.638212	0.824805	-0.309637	0.549205		0.226953		0.0462759												0.334021	0.608968	1	0.324875	0.498899	0.894464	0.955149	0.666382	0.334021
	0.194895	0.120641	1	0.29159	0.472987	0.394167	0.630055	0.647552	0.194895		0.673753	0.953037	1	0.729908	0.652663	0.901818	0.911542	0.584981	0.673753		0.510084		0.324661												0.478253	0.704922	1	0.117454	0.681564	0.477755	0.486071	0.313512	0.478253
	0.178514	0.53369	1	0.545458	0.780295	0.404941	0.32443	0.29039	0.178514		0.461851	0.568324	1	0.551325	0.50153	0.719154	0.509821	0.490653	0.461851		0.342458		0.314737												0.77425	0.110609	1	0.901954	0.462446	0.242873	0.280448	0.34364	0.77425
	0.464926	0.667021	1	0.778815	0.211486	-0.105701	0.2211	0.381467	0.464926		0.296923	0.188298	1	0.527764	0.29285	0.597908	0.521216	0.48588	0.296923		0.313483		0.635029												0.184944	-0.0182613	1	0.434943	0.671082	0.213504	0.232894	0.194746	0.184944
	0.147759	0.318479	1	0.741298	0.782244	0.243096	0.522669	0.200187	0.147759		0.0825773	0.561775	1	0.218029	0.0976422	0.927552	0.22322	0.231073	0.0825773		0.746418		0.110882												0.17774	0.274258	1	0.053608	0.134568	0.0994999	0.259583	0.237283	0.17774
	0.455137	0.634091	1	0.666529	0.364162	0.0390888	0.145201	0.0836846	0.455137		0.752082	0.88984	1	-0.359272	0.538343	0.712202	0.750548	0.27812	0.752082		0.76385		0.493282												0.45335	0.718589	1	0.809952	0.639956	0.749865	0.49326	0.604296	0.45335
	0.308739	0.269133	1	0.0945895	0.0158843	0.229384	0.133883	0.0265426	0.308739		0.2574	0.237794	1	0.230205	0.390246	0.278338	0.339332	0.471331	0.2574		0.711305		0.316172												0.740184	0.37211	1	0.68783	0.663806	0.355187	0.526007	0.322908	0.740184
	0.223541	0.299751	1	0.23619	0.415253	0.0737166	0.168699	0.144575	0.223541		0.889821	0.732345	1	0.336858	0.792898	0.380496	0.878239	0.543696	0.889821		0.575953		0.153794												0.0935021	0.80891	1	0.664137	0.457634	0.257392	0.389386	0.787764	0.0935021
	0.179688	0.877205	1	0.502238	0.199232	0.25594	0.269073	0.0230153	0.179688		0.82772	0.921789	1	0.10697	0.641061	0.676051	0.848823	0.419306	0.82772		0.782559		0.305801												0.856681	0.743496	1	0.592007	0.413965	0.711762	0.193982	0.567565	0.856681
	0.0708639	0.123751	1	0.0944565	0.0704555	0.0436075	0.121982	0.0986887	0.0708639		0.159667	0.330681	1	0.254986	0.25868	0.255391	0.531627	0.238241	0.159667		0.0424727		0.443869												0.690284	0.877174	1	0.610694	0.750555	0.635365	0.608582	0.616176	0.690284
	0.799315	0.525708	1	0.693339	0.944238	0.695501	0.918515	0.38028	0.799315		0.386632	0.624089	1	0.538894	0.58203	0.587045	0.385167	0.289998	0.386632		0.916664		0.309872												0.666289	0.931857	1	0.397644	0.394377	0.778434	0.751898	0.667848	0.666289
	0.268123	0.618866	1	0.558081	0.524937	0.0132794	0.0434799	0.25204	0.268123		0.409842	0.59766	1	0.504986	0.499153	0.554347	0.526867	0.381003	0.409842		0.715787		0.301042												0.110556	0.456192	1	0.199375	0.106453	0.298309	0.865961	0.127024	0.110556
	0.404134	0.590784	1	0.692516	0.284289	0.396529	0.165646	0.226317	0.404134		0.333907	0.314076	1	0.749295	0.336556	0.510683	0.537229	0.428139	0.333907		0.542681		0.0998237												0.100866	0.379779	1	0.0574976	0.37638	0.709384	0.329357	0.533979	0.100866
	0.293335	0.984335	1	0.76646	0.305463	0.344245	0.296444	0.204701	0.293335		0.104427	0.194589	1	0.242473	0.0278462	0.0626406	0.818473	0.315919	0.104427		0.662955		0.200976												0.682152	0.433627	1	0.437681	0.0873872	0.0162642	0.0531853	0.128722	0.682152
	0.171791	0.197249	1	0.396698	0.267627	0.27781	0.202678	0.306544	0.171791		0.797474	0.254135	1	0.191371	0.519149	0.216174	0.314137	0.287642	0.797474		0.0763943		0.0782773												0.266649	0.129345	1	0.878777	0.28102	0.0737361	0.174815	0.407739	0.266649
	0.868905	0.432437	1	0.637932	0.90074	0.433083	0.351614	0.743463	0.868905		0.214973	0.641489	1	0.31479	0.0117636	0.113117	0.85481	0.305324	0.214973		0.449528		0.273416												-0.00793109	0.740123	1	0.0748554	-0.010209	0.733985	0.292465	0.00174689	-0.00793109
	0.124805	0.187168	1	0.826145	0.423917	0.479328	0.37976	0.419511	0.124805		0.335522	0.477109	1	0.884258	0.31027	0.367781	0.570579	0.0292414	0.335522		0.0525143		0.632189												0.771415	0.635471	1	0.609322	0.0916276	0.222259	0.524833	0.870752	0.771415
	0.315801	0.761249	1	0.866587	0.740394	0.685286	0.108899	0.458585	0.315801		0.241287	0.300432	1	0.31003	0.776169	0.118291	0.225348	0.21719	0.241287		0.593331		0.060727												0.404675	0.662813	1	0.322222	0.290327	0.394298	0.487706	0.427987	0.404675
	0.328631	0.392137	1	0.755266	0.135646	0.126758	0.255232	0.235532	0.328631		0.76913	0.936891	1	0.532925	0.91528	0.829616	0.700115	0.618078	0.76913		0.0815363		0.021997												0.181009	0.309792	1	0.652928	0.278346	0.413186	0.457283	0.709684	0.181009
	0.498186	0.0249271	1	0.0897411	0.165844	0.49043	0.849221	0.438839	0.498186		0.387043	0.922966	1	0.14835	-0.0139365	0.492391	0.956953	0.175	0.387043		0.315136		0.111086												0.394208	0.555923	1	0.691251	0.583732	0.423393	0.380604	0.288509	0.394208
	0.412485	0.935582	1	0.943659	0.371362	0.285421	0.520755	0.243655	0.412485		0.47077	0.657797	1	0.636385	0.948547	0.31156	0.266695	0.509133	0.47077		0.997693		0.263772												0.302845	0.354408	1	0.446484	0.415382	0.685773	0.636527	0.402641	0.302845
	0.237823	0.409668	1	0.608941	0.259961	0.357009	0.00115464	0.0440681	0.237823		0.780551	0.269649	1	0.0831587	0.257483	0.4813	0.582564	0.142386	0.780551		0.0498612		0.524673												0.722071	0.193551	1	0.220927	0.270532	0.224012	0.236883	0.802744	0.722071
	0.134519	0.492831	1	0.684207	0.122512	0.70324	0.905014	0.497961	0.134519		0.641258	0.775866	1	0.470211	0.644973	0.708857	0.311757	0.506082	0.641258		0.117664		0.519649												0.0818083	0.456054	1	0.721127	0.0710974	0.120464	0.0431002	0.523427	0.0818083
	0.716761	0.251806	1	0.296017	0.460898	0.441746	0.789447	0.400583	0.716761		0.463644	0.738189	1	0.241819	0.776677	0.412349	0.316094	0.13947	0.463644		0.208587		0.348806												0.140952	0.755911	1	0.231885	0.0585282	0.111543	0.703508	0.0798191	0.140952
	0.746372	0.251603	1	0.988771	0.766121	0.154254	0.575679	0.647472	0.746372		0.344937	0.668999	1	0.94714	0.633779	0.340643	0.482793	0.283686	0.344937		0.412863		0.303853												0.260278	0.291178	1	0.454409	0.0732655	0.676721	0.642546	0.448126	0.260278
	0.664229	0.259769	1	0.716114	0.453798	0.617659	0.415565	0.57407	0.664229		0.150729	0.794822	1	0.891155	0.207371	0.286206	0.533915	0.529098	0.150729		0.810046		0.554366												0.28809	0.229923	1	0.342013	0.253565	0.270309	0.328016	0.339582	0.28809
	0.0773465	0.192887	1	0.253738	0.178969	0.108142	0.104944	0.150858	0.0773465		0.398732	-0.0965516	1	0.447167	0.373902	0.18419	0.286698	0.0704868	0.398732		0.15256		0.620146												0.627932	0.550177	1	0.472512	0.755861	0.628773	0.700828	0.849921	0.627932
	0.87466	0.417859	1	0.559252	0.831869	0.559793	0.98011	0.76061	0.87466		0.738169	0.236067	1	0.155125	0.229931	0.198095	0.234457	0.274049	0.738169		0.127115		0.499157												0.487682	0.660856	1	0.426624	0.0262403	-0.0168325	0.221377	0.15334	0.487682
	0.235847	0.260553	1	0.0858728	0.211825	0.205444	0.774442	0.329752	0.235847		0.633429	0.0888386	1	0.509499	0.319793	0.192259	0.334083	0.486885	0.633429		0.488763		0.06148												0.627159	0.685871	1	0.71259	0.245278	0.0943986	0.808172	0.601784	0.627159
	0.355655	0.393488	1	0.453598	0.226123	0.67657	0.343397	0.261439	0.355655		0.873063	0.508346	1	0.238562	0.59542	0.44946	0.329376	-0.0104237	0.873063		0.177071		0.15604												-0.0421318	0.190292	1	0.168453	0.178711	0.072158	-0.106294	0.0794466	-0.0421318
	0.568024	0.424389	1	0.623021	0.537184	0.603187	0.699132	0.597374	0.568024		0.239738	0.721652	1	0.232125	0.31076	0.681932	0.730044	0.121509	0.239738		0.370727		0.0813549												0.13911	0.547992	1	0.205611	0.838645	0.539121	0.441717	0.325543	0.13911
	0.36813	0.390926	1	0.388465	0.322007	0.238267	0.45908	0.328757	0.36813		0.123084	0.21818	1	0.419179	0.239557	0.24409	0.849531	0.20341	0.123084		0.216129		0.24859												0.291826	0.457517	1	0.41194	0.229657	0.307516	0.471108	0.192616	0.291826
	0.411499	0.753725	1	0.628058	0.513895	0.927157	0.644562	0.430123	0.411499		0.141821	0.871252	1	0.49148	0.504914	0.583076	0.601807	0.628995	0.141821		0.628396		0.359063												0.788442	0.705536	1	0.54252	0.238482	0.347285	0.161688	0.127087	0.788442
	0.24285	0.335876	1	0.169945	0.25028	0.600287	0.228202	0.0158095	0.24285		0.407914	0.275897	1	0.369399	0.354751	0.791727	0.471602	0.648293	0.407914		0.935693		0.671555												0.361244	0.888762	1	0.495371	0.146903	0.0384991	0.0340315	0.241118	0.361244
	0.109491	0.208007	1	0.0807007	0.33639	-0.121726	0.0332219	0.0434742	0.109491		0.515318	0.984449	1	0.315414	0.16481	0.218589	0.196491	0.682341	0.515318		0.635353		0.836121												0.33966	0.407505	1	0.341364	0.426065	0.391102	0.186662	0.121298	0.33966
	0.242854	0.205975	1	0.100756	0.227191	0.229239	0.222977	0.34048	0.242854		0.281738	0.297243	1	0.257419	0.302179	0.520535	0.0892529	0.00681264	0.281738		0.757545		0.376647												0.0318742	-0.122538	1	0.151682	0.44725	0.446857	0.216834	0.973739	0.0318742
	0.136554	0.990945	1	0.582976	0.145746	0.586018	0.137951	0.308993	0.136554		0.267621	0.395675	1	0.377881	0.23911	0.664234	0.452805	0.23098	0.267621		0.707322		0.49942												0.793157	0.568495	1	0.226535	0.46468	0.510116	0.615367	0.56971	0.793157
	0.138515	0.497806	1	0.423064	0.206891	0.163076	0.171425	0.209549	0.138515		0.735544	0.558163	1	0.473447	0.738128	0.351113	0.333849	0.315155	0.735544		0.25823		0.432819												0.321982	0.764356	1	0.385131	0.421559	0.452528	0.392598	0.480207	0.321982
	0.250377	0.0722241	1	0.265412	-0.0836618	0.812648	0.589535	0.040607	0.250377		0.702688	0.584994	1	0.52426	0.44424	0.876155	0.39585	0.395961	0.702688		0.266061		0.0166236												0.352299	0.541404	1	0.954267	0.515034	0.135284	0.306332	0.521464	0.352299
	0.164508	0.399357	1	0.323851	0.502074	0.306793	0.579703	0.307861	0.164508		0.91205	0.636046	1	0.797915	0.942885	0.50806	0.640691	0.337446	0.91205		0.338231		0.55709												0.875203	0.541829	1	0.287705	0.325805	0.219502	0.550522	0.12089	0.875203
	0.144813	0.218745	1	0.281403	0.158109	0.15223	0.49451	0.330032	0.144813		0.21302	0.598422	1	0.0444128	0.244348	0.168509	0.284448	0.461636	0.21302		0.430084		0.260605												0.301119	-0.0577962	1	-0.0541379	-0.0189509	0.580381	0.344236	0.394099	0.301119
	0.609065	0.364742	1	0.194187	0.193509	-0.102545	0.398519	0.408133	0.609065		0.426439	0.802407	1	0.461504	0.290906	0.0722034	0.586539	0.793272	0.426439		0.40619		0.628133												0.405087	0.603432	1	0.638018	0.859365	0.37503	0.183589	0.0884744	0.405087
	0.210236	0.497753	1	0.706589	0.413627	0.276049	0.422283	0.275789	0.210236		0.572731	0.750989	1	-0.213556	0.780255	0.171527	0.286627	0.287913	0.572731		0.397264		0.470407												0.0157584	0.444317	1	0.7283	0.281806	0.0758404	0.227163	0.0321811	0.0157584
	0.358214	0.766609	1	0.713039	0.470609	0.322639	0.431369	0.215785	0.358214		0.134365	0.152766	1	0.507983	0.57768	0.26062	0.360167	0.636622	0.134365		0.499279		0.203329												0.12177	0.549773	1	0.0974877	0.186932	0.148051	0.128181	0.0472946	0.12177
	0.328059	0.687434	1	0.494456	0.697803	0.555959	0.333975	0.561548	0.328059		0.433617	0.88411	1	0.470335	0.401083	0.903511	0.662056	0.670931	0.433617		0.222394		0.364272												0.641545	0.818317	1	0.202744	0.227773	0.369118	-0.0412795	-0.150806	0.641545
	0.649317	0.833851	1	0.169884	0.262905	0.530441	0.294262	0.413241	0.649317		0.455608	0.78355	1	0.772481	0.378548	0.61337	0.465984	0.132485	0.455608		0.159794		0.04762												0.531314	0.916185	1	0.15459	0.0984316	0.617766	0.808576	0.353446	0.531314
	0.560633	0.682897	1	0.579057	0.816208	0.94265	0.507193	0.828511	0.560633		0.553689	0.37235	1	0.377389	0.586727	0.384462	0.909089	0.540048	0.553689		0.367389		0.241227												-0.0314632	0.0231398	1	0.092837	0.412723	0.15958	0.126686	0.0757512	-0.0314632
	0.823096	0.497671	1	0.608302	0.698172	0.61887	0.462641	0.219588	0.823096		0.472478	0.66291	1	0.475531	0.932093	0.405242	0.329815	0.451483	0.472478		0.122962		0.6262												0.358311	0.790276	1	0.5247	0.570905	0.386603	0.892784	0.351577	0.358311
	0.919714	0.687187	1	0.734275	0.718766	0.686527	0.645439	0.940168	0.919714		0.554921	0.493868	1	0.155253	0.542205	0.278054	0.229861	0.514134	0.554921		0.736653		0.0198066												0.405367	0.962662	1	0.15987	0.340434	0.552811	0.596979	0.431616	0.405367
	0.133424	0.270746	1	0.201882	0.297548	0.256056	0.151641	0.185372	0.133424		0.816931	0.937093	1	0.103579	0.0830693	0.296589	0.961156	0.260806	0.816931		0.0615289		0.637219												0.379706	0.632017	1	0.690025	0.448012	0.0104547	0.169669	0.129894	0.379706
	0.71425	0.396692	1	0.776052	0.807907	0.870884	0.721577	0.406442	0.71425		0.260882	0.959149	1	0.283249	0.295244	0.238889	0.221584	0.259822	0.260882		0.412924		0.151195												0.180209	0.372744	1	0.56905	0.312624	0.462508	0.51716	0.559042	0.180209
	0.295476	0.359618	1	0.437004	0.105957	0.397591	0.415504	0.309359	0.295476		0.551634	0.865326	1	0.458095	0.68209	0.638026	0.310774	0.580546	0.551634		0.777629		0.234214												0.724933	0.590103	1	0.554206	0.38505	0.125543	0.0248468	0.821324	0.724933
	0.434352	0.60692	1	0.77305	0.563883	0.418772	0.125094	0.497125	0.434352		0.652162	0.382626	1	0.504172	0.519255	0.255768	0.620464	0.387054	0.652162		0.0510131		0.883789												0.541511	0.275435	1	0.66091	0.710136	0.634351	0.509895	0.557038	0.541511
	0.482357	0.998559	1	0.861876	0.558201	0.791867	0.902926	0.862521	0.482357		0.0902385	0.69048	1	0.138805	0.00441244	0.0913434	0.0616899	0.0365295	0.0902385		0.887641		0.760573												0.417025	0.12265	1	-0.186172	0.430787	0.382575	0.584318	0.924948	0.417025
	0.12321	0.79311	1	0.240032	0.438887	0.40499	0.0595234	0.437317	0.12321		0.119643	0.572578	1	0.36544	0.10951	0.156456	0.135994	0.134591	0.119643		0.108983		0.634135												0.837355	0.888061	1	0.333698	0.597372	0.55901	0.702185	0.429322	0.837355
	0.440467	0.712342	1	0.458567	0.632752	0.572334	0.605118	0.15267	0.440467		0.591436	0.993467	1	0.308381	0.400893	0.222426	0.476392	0.372006	0.591436		0.370109		0.933185												0.0455424	0.646909	1	0.966517	0.266543	0.876795	0.0377452	0.307471	0.0455424
	0.0935636	0.480295	1	0.215991	0.27952	0.470764	0.459738	0.551092	0.0935636		0.0062827	0.0649492	1	0.394452	0.225399	0.121054	0.0345623	0.0957069	0.0062827		0.576811		0.390013												0.924417	0.252082	1	0.668597	0.161463	0.564879	0.189702	0.157492	0.924417
	0.419816	0.353631	1	0.477453	0.27172	0.180595	0.268382	0.505407	0.419816		0.323453	0.9756	1	0.374794	0.34447	0.428127	0.42805	0.221941	0.323453		0.48284		0.287118												0.164787	0.194143	1	-0.0319107	0.115407	0.118714	0.109315	0.0875765	0.164787
	0.893588	0.961141	1	0.360113	0.371906	0.335211	0.52436	0.566357	0.893588		0.362448	0.434558	1	0.326753	0.778052	0.784599	0.593836	0.301335	0.362448		0.261249		0.532272												0.551172	0.416266	1	0.546178	0.848056	0.132585	0.737748	0.691248	0.551172
	0.789894	0.58979	1	0.974576	0.978534	0.446164	0.557251	0.570837	0.789894		0.523852	0.535226	1	0.686603	0.508445	0.161599	0.305251	0.376647	0.523852		0.45545		0.303564												0.585813	0.718114	1	0.812462	0.656674	0.16237	0.808393	0.309015	0.585813
	0.357619	0.62868	1	0.734051	0.414614	0.686302	0.374146	0.620473	0.357619		0.561576	0.721398	1	0.694896	0.816391	0.538493	0.534255	0.427842	0.561576		0.161084		0.633183												0.866752	-0.0165999	1	0.59554	0.0631199	0.152544	0.540625	0.788381	0.866752
	0.197392	0.220332	1	0.828407	0.395415	0.932476	0.722528	0.86162	0.197392		0.152057	0.575931	1	0.335787	0.182052	0.208756	0.224603	0.162081	0.152057		0.0173191		0.384611												0.74359	0.383787	1	0.340186	0.0116487	0.168285	0.8027	0.345993	0.74359
	0.425939	0.517982	1	0.76702	0.269967	0.228851	0.327828	0.740904	0.425939		0.272284	0.554243	1	0.492526	0.519355	0.265422	0.444449	0.43055	0.272284		0.293456		0.154677												0.328275	0.392703	1	0.35051	0.162337	0.412628	0.621324	0.365749	0.328275
	0.205467	0.591967	1	0.366999	0.215838	0.0908803	0.546245	0.132238	0.205467		0.539194	0.290977	1	0.415601	0.488169	0.308607	0.732086	0.448635	0.539194		0.0655856		0.103026												0.628717	0.121337	1	0.22246	0.135077	0.165983	0.223443	0.542886	0.628717
	0.648617	0.925097	1	0.430546	0.633654	0.81122	0.692477	0.762319	0.648617		0.356358	0.419679	1	0.857305	0.60775	0.732015	0.813193	0.75917	0.356358		0.330454		0.0595777												0.261037	0.22344	1	0.0666928	0.373649	0.307761	0.370006	0.383801	0.261037
	0.380781	0.518283	1	0.540844	0.677071	0.771368	0.503246	0.506664	0.380781		0.639868	0.759039	1	0.638226	0.88856	0.855213	0.417727	0.628381	0.639868		0.684581		0.153294												0.234562	-0.0828986	1	0.205239	0.214538	0.0612338	0.206566	0.100321	0.234562
	0.0416372	0.187524	1	-0.000550314	0.0691239	0.506284	0.187239	0.171674	0.0416372		0.363517	0.387676	1	0.806109	0.603206	0.751628	0.734163	0.554928	0.363517		0.231459		0.344297												0.0228558	0.410832	1	0.0219672	0.293256	-0.0868783	0.0358644	0.0497993	0.0228558
	0.0995759	0.792794	1	0.482401	0.388963	0.418514	0.62409	0.454137	0.0995759		0.324246	0.172116	1	0.335872	0.395892	0.616283	0.487766	0.208647	0.324246		0.322539		0.947951												0.0984548	0.22741	1	-0.000485294	0.0403384	-0.0538291	0.0170351	0.111461	0.0984548
	0.521012	0.665562	1	0.255104	0.366007	0.376303	0.512243	0.660622	0.521012		0.0318604	0.388456	1	0.0846271	0.0331476	0.0146397	0.0267201	0.0348743	0.0318604		0.00418334		0.86336												0.342824	0.234843	1	0.897603	0.448543	0.286729	0.742473	0.755921	0.342824
	0.568253	0.553021	1	0.782909	0.568539	0.580715	0.991668	0.769144	0.568253		0.0700484	0.147719	1	0.095598	-0.00991924	0.0981375	0.0733299	0.135373	0.0700484		1		0.438134												0.0960309	0.582304	1	0.328202	0.0452709	0.201138	0.21956	0.0996801	0.0960309
	0.129423	0.647503	1	0.415265	0.109961	-0.0304249	-0.0804604	0.125988	0.129423		0.199869	0.470835	1	0.266766	0.0501779	0.0547958	0.390691	0.0420163	0.199869		0.406756		0.650674												0.655649	0.199247	1	0.291548	0.518701	0.104872	0.327415	0.360364	0.655649
	0.591536	0.871763	1	0.378163	0.636264	0.367632	0.389606	0.612614	0.591536		0.247368	0.314045	1	0.968709	0.274641	0.144349	0.15941	0.205004	0.247368		0.326215		0.257734												0.790591	0.682077	1	0.681322	0.291465	0.662879	0.0945496	0.151283	0.790591
	0.0546697	0.199173	1	0.440389	0.271498	0.243456	0.508051	0.238013	0.0546697		0.189418	0.125546	1	0.357063	0.115843	0.152181	0.590161	0.110111	0.189418		0.222657		0.112314												0.0463723	-0.0346139	1	0.314933	0.118168	0.0312853	0.727909	0.614061	0.0463723
	0.38283	0.850986	1	0.224423	0.634232	0.952108	0.635782	0.327796	0.38283		0.924972	0.721737	1	0.618869	0.465017	0.575984	0.548731	0.528977	0.924972		0.461647		0.23148												0.804345	0.972792	1	0.671332	0.491767	0.254867	0.273599	0.689776	0.804345
	0.461181	0.604416	1	0.711794	0.444537	0.346803	0.36832	0.567441	0.461181		0.460338	0.316013	1	0.362168	0.32677	0.258518	0.624062	0.321049	0.460338		0.784568		0.631704												0.572842	0.974916	1	0.282196	0.324043	0.269783	0.651498	0.684884	0.572842
	0.588889	0.479643	1	0.559233	0.203251	0.15615	0.12072	0.605205	0.588889		0.361661	0.738886	1	0.287857	0.294509	0.191884	0.225713	0.235268	0.361661		0.356716		0.734083												0.941405	0.741863	1	0.732952	0.994141	0.567519	0.987054	0.44451	0.941405
	0.197469	0.442192	1	0.144209	0.135396	0.328388	0.474148	0.157426	0.197469		0.247886	0.328522	1	0.364919	0.291648	0.147743	0.153347	0.215005	0.247886		0.258923		0.308982												0.0841628	0.199837	1	0.238235	0.251926	0.226902	0.595654	-0.00904225	0.0841628
	0.730789	0.761139	1	0.78448	0.367857	0.504544	0.58866	0.779976	0.730789		0.949119	0.978315	1	0.409451	0.857897	0.516457	0.672384	0.690648	0.949119		0.936891		0.560374												0.602211	0.499932	1	0.530034	0.453597	0.541287	0.417173	0.842709	0.602211
	0.0657978	0.357551	1	0.393186	0.597742	0.265921	0.0325827	0.427803	0.0657978		0.29524	0.526604	1	0.434005	0.339129	0.62655	0.281744	0.260819	0.29524		0.320566		0.193086												0.578438	0.468604	1	0.511198	0.615882	0.73708	0.186557	0.0109657	0.578438
	0.210884	0.279301	1	0.226402	0.375069	0.316492	0.514502	0.109015	0.210884		0.80271	0.537979	1	0.961459	0.448649	0.834103	0.676325	0.350262	0.80271		0.690793		0.586768												0.0670675	0.469845	1	0.849948	0.383496	0.62139	-0.0603245	0.53827	0.0670675
	0.304108	0.631846	1	0.160449	-0.022017	0.137809	0.182877	0.149547	0.304108		0.31238	0.616399	1	0.483032	0.253332	0.32011	0.260424	0.364036	0.31238		0.116813		0.35585												0.685693	0.634584	1	0.552509	0.011626	0.138511	0.531747	0.326703	0.685693
	0.213249	0.901667	1	0.559562	0.325623	0.688886	0.79081	0.84396	0.213249		0.810648	0.176268	1	0.377329	0.675292	0.560696	0.617329	0.794226	0.810648		0.514331		0.0341671												0.771376	0.888876	1	0.845284	-0.00541202	0.365108	0.937518	0.772406	0.771376
	0.889558	0.866731	1	0.768981	0.0770728	0.277974	0.261493	0.688108	0.889558		0.141618	0.184252	1	0.38452	0.284562	0.479695	0.933924	0.160012	0.141618		0.396172		0.753454												0.747658	0.152701	1	0.947096	-0.0187821	0.265573	0.53359	0.685842	0.747658
	0.518979	0.365105	1	0.824024	0.656972	0.758916	0.432489	0.427331	0.518979		0.550557	0.356494	1	0.787991	0.766917	0.24585	0.234106	0.110796	0.550557		0.224479		0.352701												0.899371	0.70653	1	0.905341	0.748311	0.489927	0.704825	0.80248	0.899371
	0.402277	0.414752	1	0.525321	0.727092	0.318121	0.362484	0.829435	0.402277		0.445718	0.785836	1	0.908076	0.937394	0.546391	0.568187	0.434535	0.445718		0.559944		0.403061												0.184212	0.227085	1	0.27361	0.249581	0.186838	0.0764448	0.0932977	0.184212
	0.427156	0.36151	1	0.365781	0.733552	0.739706	0.282097	0.620456	0.427156		0.455941	0.7264	1	0.451955	0.473764	0.229138	0.425455	0.422536	0.455941		0.4035		0.377744												0.48215	0.0230224	1	0.739131	-0.155463	-0.102655	0.312172	-0.0296936	0.48215
	0.51247	0.394182	1	0.411858	0.158432	0.190312	0.425009	0.592432	0.51247		0.388265	0.428706	1	0.419078	0.507098	0.26574	0.451648	0.895619	0.388265		0.255355		0.489727												0.395159	0.250734	1	0.808107	0.260842	0.220999	0.312733	0.981375	0.395159
	0.908407	0.950996	1	0.477467	0.804002	0.564107	0.786578	0.601548	0.908407		0.543304	0.686525	1	0.673664	0.22673	0.273526	0.342528	0.149834	0.543304		0.50569		0.195035												0.691123	0.561191	1	0.485303	0.116707	0.485357	0.911546	0.378377	0.691123
	0.186653	0.398191	1	0.672962	0.798681	0.356877	0.328295	0.758074	0.186653		0.502836	0.519008	1	0.862042	0.211965	0.590483	0.673591	0.20978	0.502836		0.0992779		0.209429												0.298994	0.283635	1	0.390041	0.798612	0.665877	0.874474	0.432923	0.298994
	0.458136	0.462776	1	0.305274	0.357169	0.508196	0.819376	0.5296	0.458136		0.563011	0.667042	1	0.91553	0.944333	0.634492	0.398051	0.598457	0.563011		0.820099		0.108429												0.153719	0.460398	1	0.141203	0.455821	0.684759	0.66925	0.336286	0.153719
	0.266606	0.805806	1	0.836055	0.756391	0.0651406	0.0988411	0.135315	0.266606		0.497897	0.734645	1	0.558093	0.635956	0.878451	0.804356	0.418762	0.497897		0.298909		0.458078												0.272348	0.622801	1	0.426811	0.286017	0.330377	0.275312	0.70566	0.272348
	0.277025	0.159431	1	0.592928	0.687345	0.496084	0.539754	-0.010759	0.277025		0.345895	0.856795	1	0.617684	0.986121	0.318444	0.216821	0.126528	0.345895		0.535131		0.287289												0.166935	-0.0789991	1	0.00367469	0.292506	0.535918	0.177745	0.767409	0.166935
	0.561749	0.651965	1	0.656533	0.718377	0.441594	0.30282	0.668418	0.561749		0.0571374	0.0317739	1	0.0122276	-0.0258698	0.0535358	0.553653	0.159011	0.0571374		0.173427		0.322608												0.514701	0.66843	1	0.236441	0.869112	0.836518	0.968508	0.562426	0.514701
	0.810752	0.923192	1	0.708804	0.542202	0.650305	0.544642	0.403574	0.810752		0.294939	0.372403	1	0.0898688	0.812288	0.29723	0.512164	0.201235	0.294939		0.144289		0.473716												0.527741	0.510628	1	0.288787	0.529842	0.510025	0.622007	0.376463	0.527741
	0.765511	0.893253	1	0.445774	0.751531	0.667984	0.74011	0.632718	0.765511		0.387712	0.36362	1	0.1663	0.155942	0.408288	0.357114	-0.0113708	0.387712		0.209634		0.441924												0.684798	0.409551	1	0.948378	0.154467	0.500786	0.298968	0.598611	0.684798
	0.74875	0.540191	1	0.402917	0.596211	0.503114	0.653393	0.470971	0.74875		0.0889199	0.166748	1	0.607012	0.305491	0.468153	0.387035	0.00315777	0.0889199		0.209486		0.140342												0.30614	0.398666	1	0.866083	0.641837	0.593972	0.720449	0.457457	0.30614
	0.454993	0.300416	1	0.463448	0.769236	0.748021	0.653595	0.928563	0.454993		0.400892	0.466384	1	0.427722	0.0548901	0.344639	0.753859	0.703346	0.400892		0.384462		0.725677												0.26178	0.176056	1	0.318932	0.264345	0.397773	0.215028	0.299886	0.26178
	0.0778994	0.0840174	1	0.440386	0.0825075	0.0218053	0.444604	-0.00979372	0.0778994		0.230324	0.399867	1	0.069708	0.501211	0.144046	0.158965	0.398287	0.230324		0.147474		0.275725												0.213832	0.164469	1	0.301426	0.348852	0.37249	0.338195	0.0610799	0.213832
	-0.0612529	0.455181	1	0.231863	0.407471	0.625855	0.742958	0.740939	-0.0612529		0.382203	0.448446	1	0.220483	0.726152	0.513113	0.567736	0.0741153	0.382203		0.698634		0.55838												0.367859	0.242607	1	0.948734	0.609329	0.196749	0.887782	0.412562	0.367859
	0.178988	0.18344	1	-0.0277934	0.0193951	0.0476191	0.177417	0.0576207	0.178988		0.11389	0.133132	1	0.166181	0.566576	0.668802	0.283384	0.482179	0.11389		0.26348		0.951849												0.171894	0.269042	1	0.534272	0.154117	0.333866	0.280171	0.362893	0.171894
	0.765286	0.547757	1	0.57036	0.193638	0.0540208	0.332654	0.978438	0.765286		0.107509	0.341309	1	0.478143	0.131344	0.207643	0.0246695	0.154165	0.107509		0.326564		0.754374												0.608887	0.589386	1	0.552897	0.545591	0.123492	0.533234	0.443621	0.608887
	0.641189	0.0517883	1	0.189126	0.249959	-0.0109403	0.507654	0.409918	0.641189		0.24949	0.0278708	1	0.0490745	0.0774889	0.0857622	0.140008	0.0545765	0.24949		0.16523		0.369741												0.466621	0.291627	1	0.422618	0.463208	0.259774	0.559225	0.613356	0.466621
	0.53086	0.675261	1	0.416898	0.675797	0.538267	0.7164	0.354866	0.53086		0.513685	0.542357	1	0.191228	0.510344	0.562191	0.46013	0.333057	0.513685		0.117679		0.213335												0.485528	0.597289	1	0.553844	0.536948	0.47755	0.213404	0.588172	0.485528
	0.6077	0.514979	1	0.416578	0.504095	0.575076	0.789423	0.627792	0.6077		0.253976	0.290198	1	0.907671	0.574207	0.0805802	0.810479	0.588488	0.253976		0.572864		0.0522427												0.324234	0.446753	1	0.54789	0.58034	0.153359	0.222458	0.28579	0.324234
	0.230229	0.72906	1	0.384774	0.207578	0.421774	0.271566	0.295855	0.230229		0.336218	0.406906	1	0.921503	0.597623	0.896	0.900702	0.751216	0.336218		0.68523		0.606504												0.481811	0.704664	1	0.318666	0.341512	0.31655	0.790827	0.479235	0.481811
	0.625666	0.753658	1	0.694393	0.501729	0.79153	0.186782	0.292202	0.625666		0.211937	0.153031	1	0.332239	0.233834	0.29979	0.24494	0.258054	0.211937		0.751771		0.209968												0.283069	0.311263	1	0.417627	0.40989	0.0782551	0.165178	0.0750524	0.283069
	0.0828494	0.16631	1	0.487923	0.00140284	0.181738	0.141702	0.0324794	0.0828494		0.922951	0.441406	1	0.566534	0.356032	0.149341	0.652937	0.340805	0.922951		0.331477		0.257513												0.132613	-0.0946591	1	0.947623	0.247904	0.140208	0.191273	0.942371	0.132613
	0.498171	0.407848	1	0.768958	0.76334	0.812299	0.561196	0.00542087	0.498171		0.645337	0.553432	1	0.451201	0.321194	0.329272	0.59044	0.536564	0.645337		0.485411		0.284816												0.127406	0.421735	1	0.35275	0.0917062	0.171815	0.150221	0.158218	0.127406
	0.381143	0.607687	1	0.55777	0.385666	0.228058	0.346428	0.257993	0.381143		0.536744	0.27277	1	0.657627	0.333576	0.451271	0.556643	0.512332	0.536744		0.115738		0.123603												-0.254819	0.0911293	1	0.0943333	0.0436042	-0.0206587	0.275154	0.600159	-0.254819
	0.350244	0.341517	1	0.257242	0.218027	0.143032	0.792536	-0.0584302	0.350244		0.612504	0.463257	1	0.59028	0.719778	0.39569	0.779988	0.41598	0.612504		0.184116		0.360472												0.474731	0.495338	1	0.114514	0.403054	0.24195	0.948943	0.395576	0.474731
	0.757035	0.681176	1	0.114223	0.498811	0.988611	0.376736	0.324105	0.757035		0.20085	0.161254	1	0.332397	0.0564692	0.0672348	0.470079	0.0512248	0.20085		0.764457		0.879765												0.270633	0.0596134	1	0.0130452	0.0495207	0.0156188	0.126797	0.0641396	0.270633
	0.121596	0.296941	1	0.535768	0.247974	0.102916	0.133493	0.133292	0.121596		0.181578	-0.081923	1	-0.00191003	-0.0599703	0.126498	0.063963	-0.074497	0.181578		0.96905		0.316735												0.298282	0.458863	1	0.305554	0.360613	0.374627	0.351276	0.210864	0.298282
	-0.0164206	0.0672981	1	0.199014	0.481914	0.253668	0.0157185	0.0177245	-0.0164206		0.319071	0.860371	1	0.553609	0.560699	0.0398386	0.518909	0.77716	0.319071		0.673783		0.578006												0.115292	0.339804	1	0.686009	0.840443	0.510711	0.104558	0.917367	0.115292
	-0.0259226	0.15229	1	0.137168	0.0663868	0.103467	0.194898	0.204077	-0.0259226		0.188669	0.693995	1	0.469355	0.0401753	0.336187	0.267422	0.786626	0.188669		0.716096		0.147245												0.286054	0.102058	1	0.310505	0.407645	0.0934201	0.222769	0.324579	0.286054
	0.318785	0.70395	1	0.0681456	0.0185312	0.101796	0.165436	0.228639	0.318785		0.235685	0.686895	1	0.37246	0.262069	0.93211	0.743307	0.41852	0.235685		0.555741		0.270837												0.289217	0.58342	1	0.128789	0.896928	0.441046	0.581879	0.0614916	0.289217
	0.437126	0.0127657	1	0.242096	0.131982	0.0367984	0.285561	0.33959	0.437126		0.693532	0.0860889	1	0.587531	0.341821	0.109394	0.573765	0.656129	0.693532		0.0475672		0.621015												0.0484563	0.248321	1	0.501785	0.0415175	0.809577	0.394062	0.719482	0.0484563
	0.289792	0.23997	1	0.223164	0.507688	0.082367	0.909185	0.555679	0.289792		0.13308	0.586379	1	0.646193	0.762895	0.292614	-0.050487	0.151077	0.13308		0.331186		0.160708												0.546331	0.452705	1	0.594673	0.900655	0.227003	0.831041	0.238951	0.546331
	0.730492	0.726387	1	0.242039	0.248551	0.585288	0.50242	0.648362	0.730492		0.378314	0.339255	1	0.892731	0.492639	0.375209	0.723086	0.212902	0.378314		0.349905		0.374127												0.496764	0.317007	1	0.146977	0.186275	0.059259	0.248812	0.295882	0.496764
	0.691394	0.496037	1	0.831745	0.711914	0.457241	0.666075	0.400557	0.691394		0.481317	0.331363	1	0.763556	0.652557	0.322412	0.427087	0.347777	0.481317		0.382331		0.0979134												0.841194	0.341327	1	0.234046	0.255752	0.0754924	0.395904	0.430238	0.841194
	0.288005	0.327995	1	0.939727	0.661739	0.507388	0.406706	0.4199	0.288005		0.628999	0.336226	1	0.324143	-0.0222032	0.205107	0.821637	0.545981	0.628999		0.564602		0.47633												0.181465	0.24601	1	0.464985	0.341036	0.20029	0.553097	0.307206	0.181465
	0.311476	0.348964	1	0.401054	0.231561	0.265535	0.27828	0.509131	0.311476		-0.021793	0.238642	1	0.26175	0.874017	-0.0284641	0.354711	0.24725	-0.021793		0.368692		0.198326												0.765037	0.852939	1	0.508171	0.513733	0.719161	0.617446	0.72769	0.765037
	0.504055	0.530791	1	0.358781	0.489595	0.244748	0.169966	0.777846	0.504055		0.0803948	0.186676	1	0.17385	0.165052	0.159537	0.668995	0.198813	0.0803948		0.0319938		0.717955												0.442749	0.561717	1	0.187548	0.607222	0.643855	0.503756	0.226332	0.442749
	0.681474	0.654358	1	0.619542	0.701526	0.520087	0.937996	0.441203	0.681474		0.216921	0.413654	1	0.396101	0.187364	0.190138	0.164175	0.207872	0.216921		0.675381		0.441277												0.689544	0.115751	1	0.271598	0.838545	0.0587672	0.473185	0.303426	0.689544
	0.158621	0.147644	1	0.507085	0.0900321	0.126409	0.193758	0.169536	0.158621		0.573465	0.513078	1	0.398351	0.552057	0.576059	0.387659	0.232464	0.573465		0.739507		0.0542293												0.433481	0.39121	1	0.435284	0.279142	0.258368	0.852463	0.525312	0.433481
	0.162149	0.401891	1	0.668418	0.329035	0.202779	0.149751	0.416252	0.162149		0.904163	0.744367	1	0.433146	0.641218	0.667787	0.592467	0.591858	0.904163		0.390734		0.706094												0.217306	0.160606	1	0.434355	0.396344	0.923712	0.0491621	0.130987	0.217306
	0.963268	0.385696	1	0.276885	0.67399	0.880404	0.769659	0.0540321	0.963268		0.606689	0.0566382	1	0.0581237	0.348684	0.409311	0.172268	0.242221	0.606689		0.124454		0.117086												0.360751	0.420687	1	0.318548	0.371422	0.308714	0.423408	0.468474	0.360751
	0.189543	0.478162	1	0.795742	0.362747	0.836053	0.778641	0.48438	0.189543		0.740327	0.45108	1	0.772837	0.54929	0.263343	0.467759	0.610829	0.740327		0.50867		0.0994588												0.428632	0.941891	1	0.526558	0.204524	0.141961	0.244559	0.290982	0.428632
	0.184796	0.893103	1	0.501203	-0.490465	0.0541399	0.325671	0.716347	0.184796		0.220857	0.261193	1	0.330266	0.245221	0.424791	0.819077	0.968468	0.220857		0.870358		0.160891												0.351318	0.766351	1	0.8194	0.273099	0.624037	0.880679	0.756025	0.351318
	0.197224	0.311556	1	0.330908	0.225184	0.0789701	0.069314	0.407006	0.197224		0.137329	0.0814778	1	0.265755	0.228015	0.228653	0.722815	0.110939	0.137329		0.364494		0.111185												0.225738	0.152355	1	0.322493	0.39096	0.368128	0.13816	0.085695	0.225738
	0.368639	0.627087	1	0.819263	0.439287	0.268097	0.465744	0.692836	0.368639		0.380983	0.836147	1	0.598321	0.482578	0.806014	0.79988	0.3245	0.380983		0.212815		0.335638												0.324884	0.474681	1	0.415447	0.161019	0.445989	0.982168	0.174554	0.324884
	0.506073	0.447768	1	0.908032	0.812111	0.899867	0.649055	0.960245	0.506073		0.352394	0.258934	1	0.595352	0.308306	0.321232	0.497411	0.133284	0.352394		0.217288		0.921069												0.154042	0.261869	1	0.335557	0.333228	0.129391	0.572351	-0.071379	0.154042
	0.412763	0.540713	1	0.672315	0.388331	0.366943	0.642997	0.567865	0.412763		0.722483	0.406083	1	0.47609	0.164288	0.0615809	0.0410871	0.0508756	0.722483		0.168743		0.114403												0.442833	0.55867	1	0.22119	0.63236	0.160282	0.872445	0.677319	0.442833
	0.283223	0.348343	1	0.561418	0.196673	0.355305	0.71124	0.216826	0.283223		0.351458	0.2947	1	0.228923	0.123183	0.290148	0.794683	0.392063	0.351458		0.318227		0.444503												0.68466	0.41803	1	0.343678	0.0330708	0.282137	0.512247	0.266541	0.68466
	0.318683	0.315007	1	0.558145	0.401136	0.323051	0.51719	0.309182	0.318683		0.270796	0.584748	1	0.120885	0.326519	0.479754	0.384559	0.170258	0.270796		0.46981		0.317589												0.154666	0.119507	1	0.409258	0.537117	0.180351	0.0828238	0.0876029	0.154666
	0.475242	0.249887	1	0.356145	0.300117	0.0942591	0.36072	0.21996	0.475242		0.529548	0.776534	1	0.315887	0.73352	0.402185	0.416733	0.649621	0.529548		0.0322988		0.265679												0.400149	0.621743	1	0.588813	0.817008	0.223942	0.835156	0.117888	0.400149
	0.313882	0.429162	1	0.377893	0.357785	0.413274	0.937424	0.761531	0.313882		0.488039	0.567014	1	0.515372	0.0429184	0.388033	0.58018	0.869619	0.488039		0.0979588		0.767283												0.107723	0.0459074	1	0.611943	0.38644	0.175916	0.862119	0.343549	0.107723
	0.387344	0.830375	1	0.563681	0.498085	0.817748	0.821562	0.620777	0.387344		0.300788	0.0978028	1	0.790655	0.175888	0.570226	0.13168	-0.034117	0.300788		0.315106		0.213282												0.153506	0.272925	1	0.413729	0.494894	0.605719	0.353094	0.0110512	0.153506
	0.565372	0.770777	1	0.578802	0.837094	0.412939	0.52079	0.501198	0.565372		0.755421	0.836146	1	0.512165	0.529763	0.461304	0.648422	0.503321	0.755421		0.0229397		0.213287												0.856359	0.776615	1	0.683098	0.819868	0.288066	0.203875	0.563994	0.856359
	0.334021	0.608968	1	0.324875	0.498899	0.894464	0.955149	0.666382	0.334021		0.415805	0.812294	1	0.650547	0.695326	0.872785	0.648414	0.999515	0.415805		0.345831		0.19309												-0.00286441	0.444453	1	0.287417	0.715331	0.492694	0.524499	0.0431326	-0.00286441
	0.478253	0.704922	1	0.117454	0.681564	0.477755	0.486071	0.313512	0.478253		0.394577	0.608089	1	0.445645	0.25571	0.845934	0.67632	0.416419	0.394577		0.561953		0.121536												0.493268	0.239089	1	0.206536	0.193573	0.141742	0.248009	0.332863	0.493268
	0.77425	0.110609	1	0.901954	0.462446	0.242873	0.280448	0.34364	0.77425		0.803444	0.559819	1	0.769711	0.543306	0.448425	0.673686	0.98269	0.803444		0.226003		0.225137												0.269308	0.667877	1	0.821318	0.260903	0.658346	0.234753	0.458475	0.269308
	0.501911	0.606335	1	0.818684	0.424358	0.496097	0.631317	0.696076	0.501911		0.305311	0.157283	1	0.346963	0.46452	0.00119521	0.63247	0.0935316	0.305311		0.381453		0.260935												0.648108	0.750454	1	0.506284	0.940122	0.29056	0.44511	0.386888	0.648108
	0.184944	-0.0182613	1	0.434943	0.671082	0.213504	0.232894	0.194746	0.184944		0.479633	0.539658	1	0.560634	0.739036	0.636569	0.586124	0.65218	0.479633		0.587827		0.391491												0.779146	0.431392	1	0.174282	0.428045	0.0292277	0.383619	0.203201	0.779146
	0.17774	0.274258	1	0.053608	0.134568	0.0994999	0.259583	0.237283	0.17774		0.481117	0.31811	1	0.633199	0.510252	0.63259	0.437307	0.491804	0.481117		0.339351		0.138142												0.75855	0.820903	1	0.286544	0.379438	0.609411	0.63539	0.997741	0.75855
	0.45335	0.718589	1	0.809952	0.639956	0.749865	0.49326	0.604296	0.45335		0.246569	0.517695	1	0.399836	0.221101	0.125151	0.75725	0.10355	0.246569		0.00179576		0.465934												0.411521	0.646943	1	0.819079	0.535889	0.850113	0.594695	0.58901	0.411521
	0.307723	0.571099	1	0.728097	0.55137	0.428622	0.996415	0.832462	0.307723		0.244155	0.389263	1	0.519361	0.365559	0.455696	0.364318	0.850907	0.244155		0.31061		0.569634												0.356367	0.588713	1	0.707792	0.723033	0.904217	0.694479	0.819495	0.356367
	0.740184	0.37211	1	0.68783	0.663806	0.355187	0.526007	0.322908	0.740184		0.122206	0.718902	1	0.56214	0.230202	0.429223	0.274183	0.729806	0.122206		0.439485		0.0794182												0.341909	0.812571	1	0.552605	0.0272852	0.0719476	0.633081	0.128773	0.341909
	0.0935021	0.80891	1	0.664137	0.457634	0.257392	0.389386	0.787764	0.0935021		0.754443	0.56253	1	0.93849	0.768797	0.358789	0.616291	0.800391	0.754443		0.021806		0.502412												0.361989	0.257503	1	0.543118	0.422341	0.105744	0.284556	0.199997	0.361989
	0.856681	0.743496	1	0.592007	0.413965	0.711762	0.193982	0.567565	0.856681		0.207133	0.341922	1	0.783846	0.0524614	0.371063	0.331193	0.331417	0.207133		0.243331		2.20611e-05												0.489307	0.657724	1	0.352024	0.593788	0.44569	0.999168	0.227922	0.489307
	0.690284	0.877174	1	0.610694	0.750555	0.635365	0.608582	0.616176	0.690284		0.817613	0.454787	1	0.533582	0.817649	0.793806	0.234412	0.67411	0.817613		0.119052		0.498146												0.455939	0.931535	1	0.302412	0.479151	0.715761	0.134241	0.648439	0.455939
	0.378414	0.360387	1	0.242144	0.070164	0.243406	0.787228	0.30943	0.378414		0.595402	0.304907	1	0.771142	0.663341	0.441642	0.392255	0.25832	0.595402		0.141619		0.220297												0.469405	0.275426	1	0.369872	0.509714	0.177387	0.414758	0.97887	0.469405
	0.666289	0.931857	1	0.397644	0.394377	0.778434	0.751898	0.667848	0.666289		0.369297	0.644572	1	0.480236	0.221854	0.473122	0.638946	0.334193	0.369297		0.13287		0.520582												0.124988	0.129978	1	0.500476	0.779471	0.936345	0.744292	0.58106	0.124988
	0.547771	0.260676	1	0.962993	0.70226	0.814739	0.602336	0.737102	0.547771		0.199168	0.426039	1	0.457407	0.168246	0.286786	0.315286	0.334523	0.199168		0.0718336		0.330871												0.441805	0.621918	1	0.594197	0.337214	0.408841	0.221503	0.309466	0.441805
	0.110556	0.456192	1	0.199375	0.106453	0.298309	0.865961	0.127024	0.110556		0.760902	0.950129	1	0.574926	0.169884	0.477701	0.44005	0.302979	0.760902		0.504486		0.555112												-0.0751311	0.274228	1	0.00975482	0.0415371	0.276074	0.339795	0.0788126	-0.0751311
	0.100866	0.379779	1	0.0574976	0.37638	0.709384	0.329357	0.533979	0.100866		0.335427	0.404024	1	0.418351	0.566728	0.650882	0.286081	0.410734	0.335427		0.899001		0.32349												0.725283	0.686635	1	0.175302	0.250211	0.165693	-0.181663	0.066337	0.725283
	0.682152	0.433627	1	0.437681	0.0873872	0.0162642	0.0531853	0.128722	0.682152		0.704554	0.773576	1	0.859278	0.602962	0.535525	0.511156	0.782095	0.704554		0.702395		0.115475												0.198078	0.237052	1	0.738515	0.330603	0.772073	0.65505	0.570827	0.198078
	0.266649	0.129345	1	0.878777	0.28102	0.0737361	0.174815	0.407739	0.266649		0.349415	0.206054	1	0.427906	0.397476	0.32976	0.792958	0.316391	0.349415		0.54743		0.710535												0.383402	0.243847	1	0.391257	0.318957	0.303312	0.686696	0.591616	0.383402
	-0.00793109	0.740123	1	0.0748554	-0.010209	0.733985	0.292465	0.00174689	-0.00793109		0.181712	0.513383	1	0.793655	0.489921	0.214025	0.169225	0.175052	0.181712		0.311619		0.409988												-0.0791068	0.912851	1	0.661845	0.370241	0.60688	0.644767	0.307943	-0.0791068
	0.771415	0.635471	1	0.609322	0.0916276	0.222259	0.524833	0.870752	0.771415		0.366812	0.232024	1	0.712271	0.454632	0.281747	0.418452	0.6034	0.366812		0.344352		0.673964												0.390824	0.745551	1	0.709022	0.362168	0.549461	0.420412	0.379391	0.390824
	0.404675	0.662813	1	0.322222	0.290327	0.394298	0.487706	0.427987	0.404675		0.371851	0.651848	1	0.482007	0.279166	0.23765	0.194769	0.349621	0.371851		0.372417		0.329356												0.55392	0.596182	1	0.806798	0.809834	0.408085	0.691181	0.447049	0.55392
	0.181009	0.309792	1	0.652928	0.278346	0.413186	0.457283	0.709684	0.181009		0.418875	0.356452	1	0.319249	0.448032	0.528614	0.504488	0.297526	0.418875		0.448642		0.21605												0.557318	0.552707	1	0.493324	0.310535	0.238067	0.230391	0.143058	0.557318
	0.394208	0.555923	1	0.691251	0.583732	0.423393	0.380604	0.288509	0.394208		0.60803	0.810547	1	0.467211	0.384203	0.31795	0.644669	0.604661	0.60803		0.222101		0.570039												0.432243	0.21106	1	-0.108614	0.435407	0.507999	0.162789	0.220476	0.432243
	0.302845	0.354408	1	0.446484	0.415382	0.685773	0.636527	0.402641	0.302845		0.37026	0.698952	1	0.247327	0.0931794	0.463518	0.273854	0.531562	0.37026		0.568364		0.426541												0.285499	0.405705	1	0.365455	0.225179	0.40796	0.233003	0.281789	0.285499
	0.722071	0.193551	1	0.220927	0.270532	0.224012	0.236883	0.802744	0.722071		0.226664	0.377656	1	0.322199	0.246814	0.463714	0.401992	0.325258	0.226664		0.917361		0.101445												0.276793	0.753433	1	0.610923	0.535729	0.326224	0.353746	0.530226	0.276793
	0.0818083	0.456054	1	0.721127	0.0710974	0.120464	0.0431002	0.523427	0.0818083		0.432184	0.272587	1	0.826938	0.933062	0.989641	0.815797	0.560732	0.432184		0.174048		0.260183												0.414298	0.528046	1	0.621387	0.798147	0.754475	0.491601	0.180208	0.414298
	0.140952	0.755911	1	0.231885	0.0585282	0.111543	0.703508	0.0798191	0.140952		0.628958	0.47322	1	0.367676	0.117488	0.64344	0.587071	0.474221	0.628958		0.217622		0.171423												0.641487	0.493347	1	0.456011	0.986058	0.496705	0.994597	0.521091	0.641487
	0.260278	0.291178	1	0.454409	0.0732655	0.676721	0.642546	0.448126	0.260278		0.365327	0.687613	1	0.187608	0.177972	0.295921	0.707325	0.548188	0.365327		0.506006		0.0698925												0.703731	0.678722	1	0.490792	0.680711	0.656842	0.646137	0.537423	0.703731
	0.28809	0.229923	1	0.342013	0.253565	0.270309	0.328016	0.339582	0.28809		0.929021	0.865556	1	0.378189	0.557248	0.752468	0.559811	0.475895	0.929021		0.175898		0.683322												0.719933	0.553825	1	0.431775	0.375685	0.868121	0.378793	0.17622	0.719933
	0.627932	0.550177	1	0.472512	0.755861	0.628773	0.700828	0.849921	0.627932		0.794784	0.303119	1	0.419401	0.263796	0.483392	0.188127	0.638814	0.794784		0.637496		0.468087												0.120681	0.421818	1	0.783193	0.473747	0.413632	0.669976	0.348989	0.120681
	0.487682	0.660856	1	0.426624	0.0262403	-0.0168325	0.221377	0.15334	0.487682		0.830018	0.205464	1	0.295732	0.532468	0.495714	0.755039	0.816224	0.830018		0.106089		0.535307												0.170464	0.626218	1	0.747733	0.531893	0.289305	0.340846	0.126217	0.170464
	0.627159	0.685871	1	0.71259	0.245278	0.0943986	0.808172	0.601784	0.627159		0.203888	0.366467	1	0.574888	0.107749	0.166925	0.302671	0.258827	0.203888		1		0.0860958												0.740125	0.85937	1	0.128818	0.931319	0.0482403	0.895807	0.442923	0.740125
	-0.0421318	0.190292	1	0.168453	0.178711	0.072158	-0.106294	0.0794466	-0.0421318		-0.101256	0.802859	1	0.678422	0.320177	0.19975	0.841458	0.504527	-0.101256		0.00816046		0.321992												0.435344	0.162764	1	0.37088	0.187656	0.576659	0.227998	0.231873	0.435344
	0.13911	0.547992	1	0.205611	0.838645	0.539121	0.441717	0.325543	0.13911		0.202411	0.468919	1	0.466667	0.198287	0.327574	0.512869	0.276976	0.202411		0.359519		0.03804												0.242053	0.46722	1	0.71716	0.330584	0.320738	0.539252	0.529034	0.242053
	0.291826	0.457517	1	0.41194	0.229657	0.307516	0.471108	0.192616	0.291826		0.422556	0.793969	1	0.867421	0.35742	0.191567	0.926708	0.353293	0.422556		0.721632		0.232167												0.40574	0.122078	1	0.205234	-0.260646	0.762148	0.973758	0.437852	0.40574
	0.788442	0.705536	1	0.54252	0.238482	0.347285	0.161688	0.127087	0.788442		0.508202	0.941288	1	0.48183	0.368881	0.983149	0.623157	0.47516	0.508202		0.934177		0.416589												0.809841	0.0337441	1	0.562475	0.0329783	-0.101859	0.37499	0.703683	0.809841
	0.361244	0.888762	1	0.495371	0.146903	0.0384991	0.0340315	0.241118	0.361244		0.309518	0.521739	1	0.456894	0.251598	0.517964	0.411842	0.19469	0.309518		0.6854		0.526585												0.189703	0.48087	1	0.847018	0.148001	0.482001	0.256016	0.646695	0.189703
	0.33966	0.407505	1	0.341364	0.426065	0.391102	0.186662	0.121298	0.33966		0.0713892	0.226022	1	0.175562	0.292419	0.466411	0.310114	0.346817	0.0713892		0.730444		0.24232												0.0332353	0.450274	1	0.305508	0.375208	-0.0256644	0.128239	0.837385	0.0332353
	0.0318742	-0.122538	1	0.151682	0.44725	0.446857	0.216834	0.973739	0.0318742		0.578454	0.32294	1	0.87811	0.51728	0.579305	0.609891	0.15152	0.578454		0.238109		0.296226												0.427596	0.360897	1	0.664677	0.442096	0.412888	0.570254	0.794922	0.427596
	0.793157	0.568495	1	0.226535	0.46468	0.510116	0.615367	0.56971	0.793157		0.097636	0.183748	1	0.183058	-0.0480592	0.414638	0.54294	0.400347	0.097636		0.436165		0.485297												0.552881	0.846167	1	0.40287	0.695453	0.874141	0.212265	0.496878	0.552881
	0.321982	0.764356	1	0.385131	0.421559	0.452528	0.392598	0.480207	0.321982		0.157651	0.254692	1	0.335513	0.193414	0.340977	0.346532	0.256471	0.157651		0.531004		0.225167												0.386951	0.649593	1	0.727501	0.536008	0.394264	0.249081	0.826987	0.386951
	0.352299	0.541404	1	0.954267	0.515034	0.135284	0.306332	0.521464	0.352299		0.556241	0.768023	1	-0.0524592	0.137272	0.234058	0.632431	0.25083	0.556241		0.423373		0.536014												0.67337	0.856302	1	0.34693	0.683776	0.507686	0.565142	0.311641	0.67337
	0.875203	0.541829	1	0.287705	0.325805	0.219502	0.550522	0.12089	0.875203		0.409354	0.356452	1	0.662601	0.148264	0.316153	0.302071	0.248939	0.409354		0.487834		0.413484												0.454413	0.274221	1	0.361453	0.137011	0.466577	0.449652	0.994982	0.454413
	0.301119	-0.0577962	1	-0.0541379	-0.0189509	0.580381	0.344236	0.394099	0.301119		0.320458	0.491759	1	0.623862	0.150529	0.30707	0.414944	0.407844	0.320458		0.23343		0.463981												0.387683	0.79938	1	0.84128	0.220388	0.553531	0.856105	0.759939	0.387683
	0.405087	0.603432	1	0.638018	0.859365	0.37503	0.183589	0.0884744	0.405087		0.0954186	0.289265	1	0.149866	0.0922174	0.226496	0.366138	0.150575	0.0954186		0.629776		0.394679												0.267787	0.579141	1	0.525447	0.459043	0.284614	0.785283	0.436253	0.267787
	0.0157584	0.444317	1	0.7283	0.281806	0.0758404	0.227163	0.0321811	0.0157584		0.0379976	0.108141	1	0.215208	0.121675	0.16774	0.434021	0.115159	0.0379976		0.772765		0.564402												0.454989	0.85852	1	0.411659	0.249255	0.938777	0.512615	0.600471	0.454989
	0.12177	0.549773	1	0.0974877	0.186932	0.148051	0.128181	0.0472946	0.12177		0.0201669	0.197912	1	0.0718659	0.0927571	0.101294	0.278444	0.0777411	0.0201669		1		0.182552												0.575106	0.665402	1	0.949506	0.642435	0.726647	0.773464	0.862006	0.575106
	0.641545	0.818317	1	0.202744	0.227773	0.369118	-0.0412795	-0.150806	0.641545		0.374071	0.186632	1	0.343898	0.154916	0.299061	0.691257	0.214869	0.374071		0.105843		0.0672217												0.55574	0.326744	1	0.612986	0.343418	0.728569	0.782313	0.382077	0.55574
	0.531314	0.916185	1	0.15459	0.0984316	0.617766	0.808576	0.353446	0.531314		0.566811	0.953113	1	0.711987	0.420608	0.833045	0.394872	0.601913	0.566811		0.775118		0.0622921											mean	0.406355	0.471021	1	0.47014	0.413289	0.400099	0.451609	0.404499	0.406355
	-0.0314632	0.0231398	1	0.092837	0.412723	0.15958	0.126686	0.0757512	-0.0314632		0.961449	0.927012	1	0.944526	0.922693	0.659758	0.755219	0.833753	0.961449		0.983696		0.747873											s.e.m.	0.0103095	0.0106258	0	0.0105408	0.010899	0.0106501	0.0111528	0.0107093	0.0103095
	0.0239621	0.1375	1	0.876345	0.150334	0.104347	0.00821901	0.161507	0.0239621		0.569304	0.660397	1	0.811375	0.188025	0.123487	0.144248	0.106729	0.569304		0.0566445		0.223315
	0.358311	0.790276	1	0.5247	0.570905	0.386603	0.892784	0.351577	0.358311		0.0488742	0.134291	1	0.4831	0.782234	0.61075	0.634902	0.442802	0.0488742		0.270444		0.0143516
	0.405367	0.962662	1	0.15987	0.340434	0.552811	0.596979	0.431616	0.405367		0.395214	0.338318	1	0.745598	0.863868	0.333327	0.377193	0.724499	0.395214		0.709885		0.222772
	0.379706	0.632017	1	0.690025	0.448012	0.0104547	0.169669	0.129894	0.379706		0.584595	0.023183	1	0.816352	0.0751696	0.0515184	0.0496299	0.518897	0.584595		0.280516		0.159159
	0.465644	0.556514	1	0.523947	0.135953	0.551797	0.561871	0.434647	0.465644		0.40569	0.668705	1	0.658942	0.634361	0.670443	0.725389	0.753171	0.40569		0.318252		0.284537
	0.180209	0.372744	1	0.56905	0.312624	0.462508	0.51716	0.559042	0.180209		0.207568	0.622075	1	0.548148	0.453306	0.503539	0.556981	0.683825	0.207568		0.194193		0.539441
	0.724933	0.590103	1	0.554206	0.38505	0.125543	0.0248468	0.821324	0.724933		0.31984	0.236512	1	0.543157	0.306959	0.394212	0.299173	0.153572	0.31984		0.0852841		0.532581
	0.541511	0.275435	1	0.66091	0.710136	0.634351	0.509895	0.557038	0.541511		0.107327	0.223513	1	0.238508	0.149069	0.41259	0.304988	0.0865571	0.107327		0.704764		0.473281
	0.305042	0.371062	1	0.510224	0.803036	0.264411	0.173183	0.577391	0.305042		0.256446	0.0704708	1	0.163927	0.237509	0.110243	0.357515	0.313732	0.256446		0.917158		0.148752
	0.229249	0.538075	1	0.332191	0.644236	-0.0110429	0.0432109	0.0154057	0.229249		0.416097	0.825622	1	0.600599	0.190637	0.582857	0.74102	0.744283	0.416097		0.262373		0.446681
	0.417025	0.12265	1	-0.186172	0.430787	0.382575	0.584318	0.924948	0.417025		0.231035	0.301012	1	0.529691	0.287198	0.635404	0.382475	0.115855	0.231035		0.227391		0.277212
	0.837355	0.888061	1	0.333698	0.597372	0.55901	0.702185	0.429322	0.837355		0.787236	0.552189	1	0.567768	0.424089	0.612981	0.56591	0.4855	0.787236		0.927255		0.56342
	0.0455424	0.646909	1	0.966517	0.266543	0.876795	0.0377452	0.307471	0.0455424		0.457557	0.682512	1	0.219047	0.447029	0.101176	0.279247	0.723106	0.457557		0.681094		0.663324
	0.924417	0.252082	1	0.668597	0.161463	0.564879	0.189702	0.157492	0.924417		0.266014	0.433648	1	0.925996	0.8835	0.504181	0.47793	0.187432	0.266014		0.802914		0.188313
	0.164787	0.194143	1	-0.0319107	0.115407	0.118714	0.109315	0.0875765	0.164787		0.276477	0.534466	1	0.215878	0.173214	0.270709	0.683059	0.266667	0.276477		0.700915		0.550184
	0.404365	0.772556	1	0.359821	0.202754	0.376419	0.175838	0.0236465	0.404365		0.132152	0.281778	1	0.780943	0.896401	0.97108	0.895509	0.975	0.132152		0.150915		0.831207
	0.551172	0.416266	1	0.546178	0.848056	0.132585	0.737748	0.691248	0.551172		0.405332	0.391616	1	0.851569	0.239389	0.0842869	0.092176	0.641825	0.405332		0.105954		0.509621
	0.585813	0.718114	1	0.812462	0.656674	0.16237	0.808393	0.309015	0.585813		0.193645	0.412282	1	0.199974	0.47963	0.409964	0.324836	0.408541	0.193645		0.139344		0.260086
	0.866752	-0.0165999	1	0.59554	0.0631199	0.152544	0.540625	0.788381	0.866752		0.313193	0.66889	1	0.965454	0.606391	0.721417	0.587193	0.617261	0.313193		0.109447		0.237798
	0.74359	0.383787	1	0.340186	0.0116487	0.168285	0.8027	0.345993	0.74359		0.81085	0.410161	1	0.294473	0.499299	0.167638	0.143014	0.298378	0.81085		0.233559		0.200052
	0.328275	0.392703	1	0.35051	0.162337	0.412628	0.621324	0.365749	0.328275		0.167243	0.474038	1	0.553778	0.249145	0.342499	0.666594	0.535758	0.167243		0.63473		1
	0.628717	0.121337	1	0.22246	0.135077	0.165983	0.223443	0.542886	0.628717		0.381092	0.215213	1	0.856395	0.180005	0.31666	-0.00624226	0.423157	0.381092		0.459847		0.53802
	0.261037	0.22344	1	0.0666928	0.373649	0.307761	0.370006	0.383801	0.261037		0.535928	0.912873	1	0.814902	0.715944	0.763292	0.300373	0.467738	0.535928		0.657597		0.086023
	0.234562	-0.0828986	1	0.205239	0.214538	0.0612338	0.206566	0.100321	0.234562		0.33917	0.544041	1	0.600328	0.838844	0.803907	0.841582	0.799096	0.33917		0.930755		0.156165
	0.0228558	0.410832	1	0.0219672	0.293256	-0.0868783	0.0358644	0.0497993	0.0228558		0.703819	0.779679	1	0.897677	0.423849	0.501178	0.729858	0.730245	0.703819		0.632395		0.163994
	0.447695	0.35598	1	0.972046	0.4305	0.400802	0.125689	0.218899	0.447695		0.652877	0.717505	1	0.743243	0.894906	0.519527	0.718222	0.447104	0.652877		0.966501		0.216673
	0.0984548	0.22741	1	-0.000485294	0.0403384	-0.0538291	0.0170351	0.111461	0.0984548		0.175461	0.323955	1	0.463598	0.304023	0.303251	0.643827	0.319099	0.175461		0.0856851		0.675341
	0.342824	0.234843	1	0.897603	0.448543	0.286729	0.742473	0.755921	0.342824		0.251358	0.517543	1	0.791049	0.237639	0.218698	0.193787	0.303362	0.251358		0.18641		0.375692
	0.326805	0.731429	1	0.827642	0.252143	0.534601	0.685759	0.858332	0.326805		0.309049	0.278149	1	0.3721	0.341128	0.232128	0.453814	0.72701	0.309049		0.639935		0.124798
	0.0960309	0.582304	1	0.328202	0.0452709	0.201138	0.21956	0.0996801	0.0960309		0.772985	0.636122	1	0.389196	0.489134	0.817535	0.313144	0.696886	0.772985		0.506687		0.268656
	0.655649	0.199247	1	0.291548	0.518701	0.104872	0.327415	0.360364	0.655649		0.389813	0.299201	1	0.39629	0.307907	0.517273	0.576472	0.320091	0.389813		0.140796		0.399292
	0.18013	0.536474	1	0.322104	0.54173	0.133229	0.753162	0.341835	0.18013		0.785855	0.541517	1	0.619971	0.641222	0.540979	0.429294	0.607674	0.785855		0.747275		0.433408
	0.159751	-0.0317088	1	0.390767	0.320078	0.107139	0.144639	0.460322	0.159751		0.976928	0.780255	1	0.219988	0.204887	0.308416	0.152849	0.392812	0.976928		0.632497		0.526489
	0.226581	0.360505	1	0.325681	-0.0363636	0.355872	0.225117	0.532715	0.226581		0.501136	0.701201	1	0.611778	0.179669	0.166247	0.310196	0.605207	0.501136		0.827236		0.163135
	0.790591	0.682077	1	0.681322	0.291465	0.662879	0.0945496	0.151283	0.790591		0.590232	0.751662	1	0.729976	0.374303	0.870584	0.719491	0.206875	0.590232		0.157468		0.428911
	0.0463723	-0.0346139	1	0.314933	0.118168	0.0312853	0.727909	0.614061	0.0463723		0.836978	0.539442	1	0.949158	0.745279	0.517742	0.526237	0.379347	0.836978		0.519712		0.982729
	0.142518	0.855592	1	0.251068	0.221382	0.0677321	0.316039	0.419282	0.142518		0.294897	0.114298	1	0.0475658	0.30552	0.0937576	0.00871068	-0.0298552	0.294897		0.584791		0.275877
	0.804345	0.972792	1	0.671332	0.491767	0.254867	0.273599	0.689776	0.804345		0.614565	0.642046	1	0.679396	0.404233	0.441034	0.56755	0.375011	0.614565		0.211022		0.0323202
	0.572842	0.974916	1	0.282196	0.324043	0.269783	0.651498	0.684884	0.572842		0.699803	0.639283	1	0.808762	0.726503	0.46184	0.461964	0.75812	0.699803		0.13315		0.249496
	0.941405	0.741863	1	0.732952	0.994141	0.567519	0.987054	0.44451	0.941405		0.859627	0.893166	1	0.843078	0.841993	0.536475	0.686492	0.499213	0.859627		0.253404		0.266615
	0.0841628	0.199837	1	0.238235	0.251926	0.226902	0.595654	-0.00904225	0.0841628		0.515776	0.364703	1	0.631691	0.450182	0.582303	0.579012	0.443777	0.515776		0.411261		0.0402899
	0.602211	0.499932	1	0.530034	0.453597	0.541287	0.417173	0.842709	0.602211		0.318656	0.671886	1	0.654184	0.387539	0.292982	0.922541	0.301564	0.318656		0.222675		0.763069
	0.578438	0.468604	1	0.511198	0.615882	0.73708	0.186557	0.0109657	0.578438		0.0766997	0.317225	1	0.0882166	0.0306353	0.208089	0.134386	-0.0270589	0.0766997		1		0.0823399
	0.0670675	0.469845	1	0.849948	0.383496	0.62139	-0.0603245	0.53827	0.0670675		-0.213994	-0.0150004	1	0.544538	0.421838	0.391503	0.847848	0.954718	-0.213994		0.305698		0.592186
	0.685693	0.634584	1	0.552509	0.011626	0.138511	0.531747	0.326703	0.685693		0.448366	0.642565	1	0.461705	0.50633	0.653543	0.256134	0.454979	0.448366		0.0322484		0.652109
	0.771376	0.888876	1	0.845284	-0.00541202	0.365108	0.937518	0.772406	0.771376		-0.035272	0.473224	1	0.221579	0.0219189	0.154092	0.210574	0.101513	-0.035272		0.15999		0.191523
	0.747658	0.152701	1	0.947096	-0.0187821	0.265573	0.53359	0.685842	0.747658		0.300665	0.259235	1	0.940002	0.656469	0.38247	0.735865	0.637814	0.300665		0.060229		0.0118377
	0.899371	0.70653	1	0.905341	0.748311	0.489927	0.704825	0.80248	0.899371		0.344889	0.763832	1	0.626269	0.355368	0.778791	0.976602	0.850259	0.344889		0.983506		0.503791
	0.211742	0.158673	1	0.143862	0.340148	0.184232	0.00831538	-0.0700934	0.211742		0.381719	0.561865	1	0.666516	0.476148	0.684501	0.329972	0.393393	0.381719		0.857968		0.218652
	0.184212	0.227085	1	0.27361	0.249581	0.186838	0.0764448	0.0932977	0.184212		0.214243	0.47285	1	0.454612	0.424405	0.348367	0.641158	0.322223	0.214243		0.524191		0.614354
	0.48215	0.0230224	1	0.739131	-0.155463	-0.102655	0.312172	-0.0296936	0.48215		0.18865	0.0711457	1	0.234078	0.115108	0.119453	0.238885	0.0482428	0.18865		0.523539		0.191912
	0.395159	0.250734	1	0.808107	0.260842	0.220999	0.312733	0.981375	0.395159		0.218323	0.591682	1	0.717414	0.061532	0.139111	0.677977	0.935062	0.218323		0.0462735		0.216754
	0.691123	0.561191	1	0.485303	0.116707	0.485357	0.911546	0.378377	0.691123		0.566916	0.933401	1	0.637831	0.60527	0.551858	0.643718	0.669184	0.566916		0.0669658		0.278575
	0.298994	0.283635	1	0.390041	0.798612	0.665877	0.874474	0.432923	0.298994		0.350533	0.767628	1	0.931445	0.304862	0.575472	0.564241	0.983874	0.350533		0.198143		0.209357
	0.153719	0.460398	1	0.141203	0.455821	0.684759	0.66925	0.336286	0.153719		0.665192	0.926493	1	0.767934	0.761127	0.64703	0.653771	0.668528	0.665192		0.568244		0.161828
	0.272348	0.622801	1	0.426811	0.286017	0.330377	0.275312	0.70566	0.272348		0.648744	0.690214	1	0.36193	0.311389	0.956738	0.619597	0.366892	0.648744		0.698161		0.0520049
	0.166935	-0.0789991	1	0.00367469	0.292506	0.535918	0.177745	0.767409	0.166935		0.395423	0.794664	1	0.827586	0.606011	0.806581	0.901132	0.729392	0.395423		0.11169		0.228168
	0.514701	0.66843	1	0.236441	0.869112	0.836518	0.968508	0.562426	0.514701		0.588698	0.602162	1	0.272883	0.755427	0.704622	0.628441	0.741323	0.588698		0.23304		0.226718
	0.527741	0.510628	1	0.288787	0.529842	0.510025	0.622007	0.376463	0.527741		0.361926	0.60943	1	0.263286	0.493335	0.418869	0.630366	0.189317	0.361926		0.539684		0.1771
	0.684798	0.409551	1	0.948378	0.154467	0.500786	0.298968	0.598611	0.684798		0.821325	0.41696	1	0.364432	0.464018	0.68152	0.69909	0.920449	0.821325		0.162487		0.151633
	0.30614	0.398666	1	0.866083	0.641837	0.593972	0.720449	0.457457	0.30614		0.39936	0.533119	1	0.595162	0.463175	0.583731	0.736665	0.448995	0.39936		0.646053		0.29519
	0.26178	0.176056	1	0.318932	0.264345	0.397773	0.215028	0.299886	0.26178		0.318485	0.347735	1	0.634758	0.623387	0.443433	0.544175	0.326339	0.318485		0.624635		0.839651
	0.275391	0.701368	1	0.922803	0.290945	0.423904	0.231045	0.0993928	0.275391		0.225022	0.101693	1	0.0938637	0.070352	0.100506	0.0871626	0.0275135	0.225022		0.49455		0.220703
	0.213832	0.164469	1	0.301426	0.348852	0.37249	0.338195	0.0610799	0.213832		0.119392	0.198959	1	0.77745	0.566886	0.337153	0.413485	0.496324	0.119392		0.862839		0.0222066
	0.548444	0.613978	1	0.544585	0.331733	0.156954	0.0736299	0.184187	0.548444		0.949573	0.828788	1	0.618845	0.609791	0.827868	0.956552	0.760772	0.949573		0.393869		0.0580732
	0.367859	0.242607	1	0.948734	0.609329	0.196749	0.887782	0.412562	0.367859		0.58549	0.974834	1	0.516352	0.886359	0.867825	0.464934	0.923393	0.58549		0.562291		0.302355
	0.171894	0.269042	1	0.534272	0.154117	0.333866	0.280171	0.362893	0.171894		0.409978	0.434283	1	0.48123	0.344132	0.504895	0.53568	0.668266	0.409978		0.692826		0.179956
	0.27615	0.0698207	1	0.3331	0.832035	0.082918	0.0692526	0.0604432	0.27615		0.7674	0.826114	1	0.406455	0.503346	0.358629	0.694979	0.78648	0.7674		0.304432		0.254854
	0.608887	0.589386	1	0.552897	0.545591	0.123492	0.533234	0.443621	0.608887		0.581846	0.719961	1	0.921691	0.762014	0.610341	0.59381	0.623823	0.581846		0.282688		0.510166
	0.466621	0.291627	1	0.422618	0.463208	0.259774	0.559225	0.613356	0.466621		0.55826	0.406402	1	0.524389	0.268273	0.217234	0.324358	0.325567	0.55826		0.648255		0.24926
	0.485528	0.597289	1	0.553844	0.536948	0.47755	0.213404	0.588172	0.485528		0.685785	0.833229	1	0.771086	0.282375	0.702753	0.600948	0.447553	0.685785		0.636048		0.121775
	0.324234	0.446753	1	0.54789	0.58034	0.153359	0.222458	0.28579	0.324234		0.339619	0.293979	1	0.681201	0.640291	0.780006	0.782888	0.692312	0.339619		0.116802		0.522176
	0.481811	0.704664	1	0.318666	0.341512	0.31655	0.790827	0.479235	0.481811		0.318322	0.200177	1	0.239924	0.196777	0.400042	0.313909	0.146213	0.318322		0.716476		0.172824
	0.283069	0.311263	1	0.417627	0.40989	0.0782551	0.165178	0.0750524	0.283069		0.462687	0.693176	1	0.370158	0.268285	0.447475	0.705285	0.99352	0.462687		0.880879		0.101086
	0.0635139	0.399653	1	0.500358	0.121822	0.00433217	0.0633326	0.218324	0.0635139		0.630557	0.375246	1	0.55724	0.322111	0.960441	0.816388	0.725931	0.630557		0.00277854		0.126706
	0.132613	-0.0946591	1	0.947623	0.247904	0.140208	0.191273	0.942371	0.132613		0.349436	0.654817	1	0.559187	0.611811	0.749184	0.775085	0.640821	0.349436		0.738796		0.426831
	0.127406	0.421735	1	0.35275	0.0917062	0.171815	0.150221	0.158218	0.127406		0.506605	0.593065	1	0.100641	0.0357577	0.299831	0.401708	0.39321	0.506605		0.829792		0.862473
	0.0593908	0.528414	1	0.413576	0.0837714	0.238371	0.0930202	0.171652	0.0593908		0.536552	0.21944	1	0.0388703	0.149263	0.135101	0.0738411	-0.0176785	0.536552		0.568438		0.226083
	-0.254819	0.0911293	1	0.0943333	0.0436042	-0.0206587	0.275154	0.600159	-0.254819		0.612025	0.715357	1	0.457915	0.615616	0.164119	0.173518	0.725456	0.612025		0.026197		0.258753
	0.474731	0.495338	1	0.114514	0.403054	0.24195	0.948943	0.395576	0.474731		0.318287	0.276074	1	0.696136	0.677152	-0.0774276	0.431344	0.409936	0.318287		0.651738		0.676258
	0.192932	0.575712	1	0.362932	0.254562	0.224005	0.210846	0.107208	0.192932		0.0110029	0.0407557	1	0.498041	0.0493542	0.114293	0.193134	0.186549	0.0110029		0.774942		0.119569
	0.270633	0.0596134	1	0.0130452	0.0495207	0.0156188	0.126797	0.0641396	0.270633		0.722047	0.628811	1	0.468617	0.490328	0.50652	0.786402	0.903979	0.722047		0.781728		0.664741
	0.0589948	0.474088	1	0.150431	0.232733	0.108901	0.122506	0.0283889	0.0589948		0.169559	0.0306608	1	0.211523	0.057867	0.459124	0.201388	0.207385	0.169559		0.480082		0.408411
	0.298282	0.458863	1	0.305554	0.360613	0.374627	0.351276	0.210864	0.298282		0.492174	0.922401	1	0.929971	0.541447	0.0422172	0.42004	0.410806	0.492174		0.144294		0.547874
	0.115292	0.339804	1	0.686009	0.840443	0.510711	0.104558	0.917367	0.115292		0.372447	0.44568	1	0.174316	0.608842	0.265951	0.292095	0.511989	0.372447		0.635631		0.262514
	0.286054	0.102058	1	0.310505	0.407645	0.0934201	0.222769	0.324579	0.286054		0.326372	0.0908881	1	0.0592677	0.259676	0.135507	0.584141	0.857337	0.326372		0.138974		0.561506
	0.289217	0.58342	1	0.128789	0.896928	0.441046	0.581879	0.0614916	0.289217		0.470547	0.521713	1	0.199013	0.238369	0.269413	0.280815	0.402003	0.470547		0.683438		0.44199
	0.697714	0.748125	1	0.465848	0.0114628	0.38765	0.188045	0.3721	0.697714		0.815369	0.146166	1	0.155472	0.0920175	0.459986	0.386972	0.40519	0.815369		0.189063		0.757989
	0.395577	0.68629	1	0.485559	0.161935	0.700436	0.681997	0.882649	0.395577		0.297889	0.0510202	1	0.0717533	0.397807	0.249829	0.137663	0.53394	0.297889		0.434657		0.304863
	0.0484563	0.248321	1	0.501785	0.0415175	0.809577	0.394062	0.719482	0.0484563		0.0977985	0.200087	1	0.878855	0.477178	0.153791	0.114728	0.468191	0.0977985		0.564724		0.504292
	0.04151	-0.00795304	1	0.333391	0.0574738	0.178686	0.27818	0.622044	0.04151		0.947953	0.658298	1	0.526687	0.312378	0.259811	0.0378525	0.21979	0.947953		0.0922746		0.598085
	0.546331	0.452705	1	0.594673	0.900655	0.227003	0.831041	0.238951	0.546331		0.19645	0.626535	1	0.320858	0.242314	0.522236	0.251498	0.775	0.19645		0.657396		0.479252
	0.228524	0.599679	1	0.409493	0.362225	-0.00171478	0.206712	0.126373	0.228524		0.33097	0.282432	1	0.616855	0.52079	0.454353	0.352035	0.333169	0.33097		0.601522		0.816754
	0.496764	0.317007	1	0.146977	0.186275	0.059259	0.248812	0.295882	0.496764		0.236217	0.211642	1	0.276766	0.180039	0.146938	0.100864	0.215503	0.236217		0.174437		0.266152
	0.324774	0.113162	1	0.236674	0.157215	0.385136	0.702944	0.156359	0.324774		0.229553	0.475311	1	0.41974	0.284097	0.903071	0.57959	0.188236	0.229553		0.432763		0.100188
	0.841194	0.341327	1	0.234046	0.255752	0.0754924	0.395904	0.430238	0.841194		0.258617	0.793709	1	0.546923	0.924559	0.649151	0.210865	0.404047	0.258617		0.287749		0.584557
	0.181465	0.24601	1	0.464985	0.341036	0.20029	0.553097	0.307206	0.181465		0.370352	0.40911	1	0.291543	0.282701	0.436252	0.262182	0.490139	0.370352		0.236517		0.330878
	0.765037	0.852939	1	0.508171	0.513733	0.719161	0.617446	0.72769	0.765037		0.448411	0.372311	1	0.604694	0.397651	0.292756	0.502767	0.803189	0.448411		0.330003		0.0905899
	0.442749	0.561717	1	0.187548	0.607222	0.643855	0.503756	0.226332	0.442749		0.849082	0.74179	1	0.544547	0.432554	0.352805	0.83387	0.922136	0.849082		0.357603		0.161476
	0.689544	0.115751	1	0.271598	0.838545	0.0587672	0.473185	0.303426	0.689544		0.495996	0.467035	1	0.405258	0.695154	0.41248	0.721947	0.406349	0.495996		0.0796436		0.153777
	0.433481	0.39121	1	0.435284	0.279142	0.258368	0.852463	0.525312	0.433481		0.605738	0.754567	1	0.486063	0.529266	0.883249	0.733438	0.540728	0.605738		0.703766		0.10681
	0.217306	0.160606	1	0.434355	0.396344	0.923712	0.0491621	0.130987	0.217306		0.226439	0.315112	1	0.41068	0.543101	0.50621	0.806995	0.495612	0.226439		0.405079		0.825606
	0.360751	0.420687	1	0.318548	0.371422	0.308714	0.423408	0.468474	0.360751		0.179606	0.336819	1	0.268759	0.482641	0.28281	0.0955268	0.219442	0.179606		0.606995		0.716898
	0.428632	0.941891	1	0.526558	0.204524	0.141961	0.244559	0.290982	0.428632		-0.0019467	0.309971	1	0.349993	0.378336	0.261046	0.164892	0.00660009	-0.0019467		0.0634458		0.342074
	0.351318	0.766351	1	0.8194	0.273099	0.624037	0.880679	0.756025	0.351318		0.455057	0.172895	1	0.342052	0.13828	0.229889	0.49023	0.241792	0.455057		0.757223		0.00135674
	0.225738	0.152355	1	0.322493	0.39096	0.368128	0.13816	0.085695	0.225738		0.462395	0.819371	1	0.34063	-0.181911	0.608673	0.99729	-0.237433	0.462395		0.00899616		0.200517
	0.324884	0.474681	1	0.415447	0.161019	0.445989	0.982168	0.174554	0.324884		0.110859	0.584066	1	0.214762	0.177849	0.157127	0.665949	0.584147	0.110859		0.271981		0.92126
	0.154042	0.261869	1	0.335557	0.333228	0.129391	0.572351	-0.071379	0.154042		-0.0289974	0.139544	1	0.575267	0.415511	0.126564	0.0409835	0.0359527	-0.0289974		0.0681224		0.758557
	0.442833	0.55867	1	0.22119	0.63236	0.160282	0.872445	0.677319	0.442833		0.528502	0.566373	1	0.442252	0.261052	0.429574	0.137296	0.48831	0.528502		0.322535		0.431232
	0.68466	0.41803	1	0.343678	0.0330708	0.282137	0.512247	0.266541	0.68466		0.191767	0.684476	1	0.683855	0.439466	0.305139	0.397398	0.194423	0.191767		0.847023		0.540786
	0.154666	0.119507	1	0.409258	0.537117	0.180351	0.0828238	0.0876029	0.154666		0.0460805	0.602596	1	0.151009	0.454136	0.369241	0.298039	0.712553	0.0460805		0.0898256		0.717981
	0.400149	0.621743	1	0.588813	0.817008	0.223942	0.835156	0.117888	0.400149		0.137786	0.514658	1	0.721314	0.22744	0.115276	0.164157	0.116937	0.137786		0.0740452		0.92301
	0.107723	0.0459074	1	0.611943	0.38644	0.175916	0.862119	0.343549	0.107723		-0.0564348	0.445673	1	0.151777	0.293072	0.752473	0.0400361	0.233753	-0.0564348		0.478094		0.756136
	0.153506	0.272925	1	0.413729	0.494894	0.605719	0.353094	0.0110512	0.153506		0.0810641	0.250695	1	0.356489	0.435843	0.195485	0.138864	0.139344	0.0810641		0.661303		0.418061
	0.856359	0.776615	1	0.683098	0.819868	0.288066	0.203875	0.563994	0.856359		0.139067	0.467887	1	0.966416	0.315456	0.566741	0.410377	0.237826	0.139067		0.311906		0.351738
	-0.00286441	0.444453	1	0.287417	0.715331	0.492694	0.524499	0.0431326	-0.00286441		0.828111	0.371088	1	0.788726	0.898426	0.773782	0.918983	-0.301162	0.828111		0.602553		0.627728
	0.493268	0.239089	1	0.206536	0.193573	0.141742	0.248009	0.332863	0.493268		0.421235	0.121673	1	0.4491	0.485976	0.206226	0.228706	0.28481	0.421235		0.619758		0.79473
	0.269308	0.667877	1	0.821318	0.260903	0.658346	0.234753	0.458475	0.269308		0.175857	0.296303	1	0.592768	0.404204	0.266214	0.114374	0.587641	0.175857		0.383978		0.535249
	0.648108	0.750454	1	0.506284	0.940122	0.29056	0.44511	0.386888	0.648108		0.201548	0.247275	1	0.255129	0.428375	0.663003	0.30272	0.130097	0.201548		0.445484		0.538707
	0.779146	0.431392	1	0.174282	0.428045	0.0292277	0.383619	0.203201	0.779146		0.256917	0.487134	1	0.569182	0.0965158	0.470133	0.299793	0.489699	0.256917		0.22295		0.4517
	0.75855	0.820903	1	0.286544	0.379438	0.609411	0.63539	0.997741	0.75855		0.202357	0.150988	1	0.59031	0.468546	0.272107	0.377695	0.176304	0.202357		0.254158		0.356331
	0.411521	0.646943	1	0.819079	0.535889	0.850113	0.594695	0.58901	0.411521		0.16333	0.612117	1	0.355779	0.104475	0.166649	0.474566	0.236887	0.16333		0.180304		0.76255
	0.356367	0.588713	1	0.707792	0.723033	0.904217	0.694479	0.819495	0.356367		0.117719	0.111721	1	0.17627	0.372558	0.208555	0.13472	-0.00878974	0.117719		0.224679		0.0513868
	0.341909	0.812571	1	0.552605	0.0272852	0.0719476	0.633081	0.128773	0.341909		0.232683	0.339919	1	0.545296	0.255247	0.468741	0.90225	0.480809	0.232683		0.22498		0.393834
	0.773472	0.697286	1	0.884616	0.62858	0.287595	0.63268	0.478436	0.773472		0.281793	0.500433	1	0.91523	0.665089	0.228419	0.434892	0.267249	0.281793		0.556958		0.519426
	0.361989	0.257503	1	0.543118	0.422341	0.105744	0.284556	0.199997	0.361989		0.296756	0.419999	1	0.802301	0.339691	0.545395	0.316287	0.164336	0.296756		0.218741		0.644407
	0.209252	0.893948	1	0.591096	0.6296	0.700026	0.641037	0.796828	0.209252		0.263435	0.856826	1	0.839743	0.69629	0.347378	0.216244	0.1851	0.263435		0.000416124		0.291599
	0.489307	0.657724	1	0.352024	0.593788	0.44569	0.999168	0.227922	0.489307		0.735693	0.86924	1	0.978091	0.687105	0.209077	0.793556	0.536451	0.735693		0.866345		0.341384
	0.27316	0.860172	1	0.15366	0.399392	0.109169	0.0716131	0.319516	0.27316		0.686956	0.210234	1	0.753421	0.628612	0.123421	0.490997	0.447469	0.686956		0.130987		0.337981
	0.455939	0.931535	1	0.302412	0.479151	0.715761	0.134241	0.648439	0.455939		0.534588	0.462277	1	0.434069	0.167832	0.596927	0.494789	0.42725	0.534588		0.45153		0.343573
	0.469405	0.275426	1	0.369872	0.509714	0.177387	0.414758	0.97887	0.469405		0.516973	0.751394	1	0.909093	0.583943	0.214252	0.488568	0.537377	0.516973		0.550698		0.392028
	0.154087	0.26793	1	0.703355	0.331199	0.25291	0.289742	0.330294	0.154087		0.40861	0.461077	1	0.205859	0.575248	0.219766	0.436752	0.497634	0.40861		0.559423		0.190643
	0.182064	0.322896	1	0.107284	0.602201	0.272392	0.282526	0.417134	0.182064		0.470588	0.839715	1	0.753329	0.867876	0.497804	0.679764	0.490844	0.470588		0.146597		0.385365
	0.124988	0.129978	1	0.500476	0.779471	0.936345	0.744292	0.58106	0.124988		0.234918	0.27024	1	0.616058	0.608434	0.292273	0.155183	0.273322	0.234918		0.637758		0.200613
	0.215148	0.0683301	1	0.135661	0.252614	0.107344	0.221182	0.221823	0.215148		0.560127	0.253458	1	0.766513	0.651254	0.438959	0.453664	0.510356	0.560127		0.637327		0.135212
	0.441805	0.621918	1	0.594197	0.337214	0.408841	0.221503	0.309466	0.441805		0.835584	0.361605	1	0.699038	0.573265	0.0864444	0.73019	0.532517	0.835584		0.492766		0.2491
	-0.0751311	0.274228	1	0.00975482	0.0415371	0.276074	0.339795	0.0788126	-0.0751311		0.699306	0.998379	1	0.465581	0.326245	0.600178	0.299242	0.483335	0.699306		0.381864		0.200544
	0.208326	0.0684698	1	0.469525	0.252059	0.171421	0.447321	0.190843	0.208326		0.883612	0.957408	1	0.477502	0.494456	0.356669	0.665911	0.598633	0.883612		0.611198		0.338821
	0.725283	0.686635	1	0.175302	0.250211	0.165693	-0.181663	0.066337	0.725283		0.325296	0.377963	1	0.205864	0.405526	0.439017	0.493852	0.39535	0.325296		0.208422		0.0074618
	0.198078	0.237052	1	0.738515	0.330603	0.772073	0.65505	0.570827	0.198078		0.959438	0.689887	1	0.783939	0.982573	0.808727	0.956273	0.772326	0.959438		0.18575		0.227011
	0.383402	0.243847	1	0.391257	0.318957	0.303312	0.686696	0.591616	0.383402		0.554637	0.926789	1	0.769992	0.501323	0.500205	0.629977	0.348286	0.554637		0.215978		0.330924
	-0.0791068	0.912851	1	0.661845	0.370241	0.60688	0.644767	0.307943	-0.0791068		0.413639	0.27991	1	0.126432	0.425443	0.509619	0.502716	0.238152	0.413639		0.408042		0.492363
	0.390824	0.745551	1	0.709022	0.362168	0.549461	0.420412	0.379391	0.390824		0.436705	0.454484	1	0.474028	0.336821	0.314794	0.340156	0.286315	0.436705		0.182606		0.158123
	0.55392	0.596182	1	0.806798	0.809834	0.408085	0.691181	0.447049	0.55392		0.554167	0.947072	1	0.465356	0.355219	0.28752	0.726932	0.358678	0.554167		0.31842		0.655776
	0.280069	0.198319	1	0.89633	0.761228	0.236455	0.321418	0.463374	0.280069		0.856727	0.208482	1	0.112004	0.660688	0.208887	0.436306	0.538756	0.856727		0.6255		0.177583
	0.557318	0.552707	1	0.493324	0.310535	0.238067	0.230391	0.143058	0.557318		0.171937	0.398827	1	0.046056	0.224305	0.365073	0.698395	0.623054	0.171937		0.720002		0.305611
	0.432243	0.21106	1	-0.108614	0.435407	0.507999	0.162789	0.220476	0.432243		0.127745	0.23331	1	0.831163	0.464749	0.102581	0.53185	0.309192	0.127745		0.622056		0.10373
	0.285499	0.405705	1	0.365455	0.225179	0.40796	0.233003	0.281789	0.285499		0.030535	0.438593	1	0.981716	0.0734062	0.175023	0.137358	0.79719	0.030535		0.0565899		0.980901
	0.428501	0.817246	1	0.3615	0.339075	0.592191	0.892882	0.272853	0.428501		0.116305	0.814005	1	0.273264	0.0595383	0.118084	0.00964137	0.139905	0.116305		0.477382		0.955741
	0.276793	0.753433	1	0.610923	0.535729	0.326224	0.353746	0.530226	0.276793		0.555301	0.38231	1	0.0935624	0.133157	0.216497	0.0226304	-0.0717832	0.555301		0.340841		0.558015
	0.414298	0.528046	1	0.621387	0.798147	0.754475	0.491601	0.180208	0.414298		0.387161	0.488486	1	0.148282	0.110871	0.202897	0.283685	0.236444	0.387161		0.00270883		0.80595
	0.641487	0.493347	1	0.456011	0.986058	0.496705	0.994597	0.521091	0.641487		0.232698	0.317313	1	0.405959	0.249186	0.06559	0.10745	0.0271231	0.232698		0.214966		0.366972
	0.703731	0.678722	1	0.490792	0.680711	0.656842	0.646137	0.537423	0.703731		0.282992	0.456262	1	0.24061	0.0343653	0.077759	0.463088	0.692263	0.282992		0.450544		0.253986
	0.719933	0.553825	1	0.431775	0.375685	0.868121	0.378793	0.17622	0.719933		0.266635	0.377512	1	0.361228	0.0381835	0.108293	0.594914	0.539819	0.266635		0.471498		0.870297
	0.557513	0.642488	1	0.239582	0.653244	0.292161	0.35916	0.0995599	0.557513		0.30718	0.745652	1	0.434863	0.369314	0.322051	0.0693488	0.0919881	0.30718		0.768957		0.398254
	0.189042	0.182859	1	0.446145	0.18796	0.298837	0.13061	0.674345	0.189042		0.20588	0.612509	1	0.441864	0.425057	0.17923	0.430356	0.523691	0.20588		0.448333		0.386737
	0.870798	0.886873	1	0.471413	0.91277	0.337808	0.847875	0.612824	0.870798		0.206446	0.494577	1	0.322314	0.450146	0.374003	0.442235	0.726024	0.206446		0.197622		0.127156
	0.120681	0.421818	1	0.783193	0.473747	0.413632	0.669976	0.348989	0.120681		0.428209	0.132431	1	0.254795	0.0664954	0.234061	0.774378	0.332372	0.428209		0.286622		0.211702
	0.0337475	0.330447	1	0.230805	-0.00224925	0.0366578	0.554458	0.329354	0.0337475		0.102573	0.587727	1	0.91918	0.157816	0.299908	0.650571	0.511137	0.102573		0.116381		0.461961
	0.677524	0.958425	1	0.580022	0.353779	0.758596	0.385704	0.352227	0.677524		0.812287	0.898197	1	0.786657	0.264002	0.588129	0.368026	0.494899	0.812287		0.491596		0.427472
	0.170464	0.626218	1	0.747733	0.531893	0.289305	0.340846	0.126217	0.170464		0.473947	0.227575	1	0.607859	0.624713	0.11449	0.401078	0.214356	0.473947		0.689559		0.917711
	0.144168	0.106691	1	0.0459498	0.164203	0.0952827	0.183741	0.163265	0.144168		0.121917	0.0811366	1	0.210151	0.054586	0.0541797	0.0429098	0.0541654	0.121917		0.893698		0.510191
	0.740125	0.85937	1	0.128818	0.931319	0.0482403	0.895807	0.442923	0.740125		0.54788	0.456204	1	0.276382	0.443735	0.384023	0.324336	0.300579	0.54788		0.628668		0.106363
	0.435344	0.162764	1	0.37088	0.187656	0.576659	0.227998	0.231873	0.435344		0.416719	0.693009	1	0.644299	0.551285	0.731495	0.807725	0.656689	0.416719		0.299333		0.0377678
	0.242053	0.46722	1	0.71716	0.330584	0.320738	0.539252	0.529034	0.242053		-0.165191	0.311562	1	0.29613	0.0807306	0.206918	0.927213	0.646251	-0.165191		0.371157		0.0863202
	0.0708876	0.822725	1	0.106073	0.257365	-0.00713955	0.458622	0.0467787	0.0708876		0.598592	0.637398	1	0.866801	0.350445	0.240565	0.466454	0.729047	0.598592		0.0132953		0.706909
	0.40574	0.122078	1	0.205234	-0.260646	0.762148	0.973758	0.437852	0.40574		0.102103	0.372084	1	0.760208	0.25668	0.164298	0.171709	0.0471961	0.102103		0.701255		0.0191085
	0.349572	0.412734	1	0.327411	0.112956	0.113002	0.175603	0.279352	0.349572		0.648294	0.47489	1	0.53721	0.409305	0.827497	0.9625	0.375323	0.648294		0.454556		0.127034
	0.809841	0.0337441	1	0.562475	0.0329783	-0.101859	0.37499	0.703683	0.809841		0.76002	0.806176	1	0.410788	0.393465	0.62444	0.443536	0.174505	0.76002		0.592336		0.0114502
	0.189703	0.48087	1	0.847018	0.148001	0.482001	0.256016	0.646695	0.189703		0.376441	0.711255	1	0.954095	0.24058	0.373466	0.977359	0.720607	0.376441		0.772674		0.323657
	0.0332353	0.450274	1	0.305508	0.375208	-0.0256644	0.128239	0.837385	0.0332353		0.153029	0.58335	1	0.460503	0.252811	0.405465	0.510966	0.630176	0.153029		0.0973751		0.358142
	0.501558	-0.00294665	1	0.70908	0.581043	0.440331	0.233578	0.58324	0.501558		0.366749	0.534791	1	0.766271	0.689898	0.74667	0.4726	0.640933	0.366749		0.273679		0.375743
	0.427596	0.360897	1	0.664677	0.442096	0.412888	0.570254	0.794922	0.427596		0.538144	0.551167	1	0.66158	0.262878	0.318458	0.45376	0.195641	0.538144		0.427135		0.391476
	0.351022	0.607678	1	0.605156	0.171193	0.174179	0.40141	0.560614	0.351022		0.395557	0.297811	1	0.814521	0.464781	0.620315	0.437323	0.131483	0.395557		0.0162614		0.331565
	0.552881	0.846167	1	0.40287	0.695453	0.874141	0.212265	0.496878	0.552881		0.461049	0.517221	1	0.285009	0.166598	0.0225912	0.501992	0.364322	0.461049		0.601177		0.141184
	0.386951	0.649593	1	0.727501	0.536008	0.394264	0.249081	0.826987	0.386951		0.521424	0.711609	1	0.626719	0.871731	0.768008	0.752566	0.502397	0.521424		0.255586		0.424341
	0.67337	0.856302	1	0.34693	0.683776	0.507686	0.565142	0.311641	0.67337		0.309221	0.565237	1	0.135323	0.0849689	0.243595	0.404158	0.63046	0.309221		0.379642		0.156267
	0.454413	0.274221	1	0.361453	0.137011	0.466577	0.449652	0.994982	0.454413		0.251715	0.682224	1	0.571603	0.497843	0.239214	0.729705	0.731719	0.251715		0.0775251		0.916407
	0.387683	0.79938	1	0.84128	0.220388	0.553531	0.856105	0.759939	0.387683		0.133423	0.245503	1	0.33741	0.222471	0.203263	0.0436196	0.175916	0.133423		0.120271		0.646212
	0.267787	0.579141	1	0.525447	0.459043	0.284614	0.785283	0.436253	0.267787		0.215738	0.783697	1	0.422366	0.253853	0.498279	0.21491	0.343999	0.215738		0.322213		0.229941
	0.454989	0.85852	1	0.411659	0.249255	0.938777	0.512615	0.600471	0.454989		0.116771	0.516289	1	0.238965	0.3928	0.0429876	0.626094	0.746738	0.116771		0.127737		0.100723
	0.575106	0.665402	1	0.949506	0.642435	0.726647	0.773464	0.862006	0.575106		0.595994	0.406351	1	0.538935	0.355769	0.816858	0.816988	0.426718	0.595994		0.122138		0.194626
	0.55574	0.326744	1	0.612986	0.343418	0.728569	0.782313	0.382077	0.55574		0.539104	0.578501	1	0.514126	0.389901	0.322639	0.674164	0.482084	0.539104	mean	0.4012		0.205015
mean	0.390377	0.475477	1	0.468167	0.39925	0.382477	0.438403	0.394104	0.390377		0.711909	0.831848	1	0.881654	0.512167	0.49418	0.65973	0.946485	0.711909	s.e.m.	0.0095		0.0242203
s.e.m.	0.00899361	0.00934601	0	0.00914011	0.0093889	0.00908056	0.00962061	0.00912709	0.00899361		0.905185	0.801432	1	0.94506	0.956096	0.707567	0.712266	0.900363	0.905185				0.293541
											0.528267	0.387923	1	0.521036	0.350731	0.406173	0.546143	0.528134	0.528267				0.71127
											0.500139	0.424022	1	0.597662	0.146467	0.153991	0.168723	0.475772	0.500139				0.399581
											0.276774	0.37873	1	0.41613	0.30989	0.268341	0.428999	0.639357	0.276774				0.588824
											0.179774	0.220808	1	0.230807	0.0398295	0.052329	0.258792	0.510186	0.179774				0.0492675
											0.60803	0.452774	1	0.723844	0.61833	0.199866	0.239815	0.655869	0.60803				0.58614
											-0.00825085	0.48846	1	0.651531	0.456336	0.410995	0.260922	0.196563	-0.00825085				0.446312
											0.342912	0.739068	1	0.379068	0.230514	0.179941	0.382827	0.146388	0.342912				0.403353
											0.166695	0.331482	1	0.685875	0.202854	0.261683	0.425158	0.345535	0.166695				0.365858
											0.421918	0.764042	1	0.548328	0.257801	0.355261	0.464281	0.653972	0.421918				0.413717
											0.44014	0.782849	1	0.67687	0.454486	0.456477	0.41471	0.345544	0.44014				0.370836
											0.0308908	0.202026	1	0.669071	0.395141	0.0921994	0.458963	0.374645	0.0308908				0.956075
											0.142637	0.28769	1	0.977337	0.277745	0.0961781	0.0238296	0.0219467	0.142637				0.403099
											0.336458	0.344232	1	0.921651	0.253352	0.309015	0.425417	0.142285	0.336458				0.122989
											0.320579	0.919164	1	0.366215	0.124314	0.60876	0.780962	0.109965	0.320579				0.104196
											0.292177	0.782591	1	0.743276	0.958091	0.634894	0.328471	0.304188	0.292177				0.0654662
											0.461255	0.385592	1	0.231878	0.105233	0.118707	0.877113	0.590996	0.461255				0.193279
											0.0598414	0.504164	1	0.715476	0.65047	0.589443	0.676054	0.27191	0.0598414				0.60025
											0.374198	0.68352	1	0.376405	0.216794	0.314672	0.249805	0.380573	0.374198				0.5932
											0.476912	0.200724	1	0.31588	0.461457	0.786121	0.297574	-0.121255	0.476912				0.81921
											0.126939	0.277773	1	0.638052	0.33106	0.157496	0.0993783	0.342435	0.126939				1
											0.371003	0.235687	1	0.193665	0.108857	-0.110288	-0.0471284	0.0537912	0.371003				0.136128
											0.800994	0.844077	1	0.731791	0.496428	0.641806	0.47943	0.512887	0.800994				0.384711
											0.0296493	0.369692	1	0.266242	0.413106	0.200491	0.444344	0.244789	0.0296493				0.50072
											0.915386	0.744708	1	0.664208	0.258348	0.401754	0.332694	0.501079	0.915386				0.103286
											0.695895	0.698696	1	0.832486	0.826447	0.838402	0.812766	0.786947	0.695895				0.00648449
											0.585785	0.487729	1	0.66095	0.393862	0.765938	0.987115	0.480233	0.585785				0.465274
											0.829201	0.458077	1	0.591205	0.352572	0.353163	0.364933	0.319363	0.829201				0.335336
											0.611777	0.679543	1	0.58107	0.743246	0.373512	0.497751	0.274601	0.611777				0.610549
											0.303026	0.338647	1	0.636077	0.593286	0.677669	0.241813	0.319079	0.303026				0.798535
											0.608451	0.85016	1	0.59079	0.55782	0.616593	0.112016	0.333659	0.608451				0.0207292
											0.246781	0.754672	1	0.517442	0.193686	0.501636	0.959384	0.320512	0.246781				0.58985
											0.25654	0.34807	1	0.542806	0.274892	0.158805	0.25798	0.188969	0.25654				0.17573
											0.588313	0.508408	1	0.464462	0.945342	0.725189	0.501512	0.477135	0.588313				0.121307
											-0.582678	0.854103	1	0.913281	-0.0183446	0.581682	0.783633	0.709888	-0.582678				0.315282
											0.571039	0.301758	1	0.52036	0.31511	0.679213	0.743259	0.999564	0.571039				0.0147028
											0.397319	0.214963	1	0.279786	0.283818	0.13306	0.97102	0.350144	0.397319				0.0257739
											0.431491	0.696148	1	-0.112786	0.124176	0.208594	0.949747	0.456777	0.431491				0.883587
											0.0522129	0.416022	1	0.620617	0.739646	0.284249	0.061804	0.733209	0.0522129				0.63613
											0.00756212	0.207835	1	0.240316	0.607749	0.100155	0.222397	0.273506	0.00756212				0.198788
											0.601412	0.174057	1	0.48834	0.36442	0.317862	0.668352	0.440472	0.601412				0.42746
											0.507999	0.834412	1	0.465843	0.421387	0.538493	0.40109	0.749048	0.507999				0.462939
											0.374205	0.358721	1	0.623113	0.470507	0.386742	0.367111	0.154623	0.374205				0.00524362
											0.30204	0.901515	1	0.867046	0.2955	0.184126	0.989567	0.660654	0.30204				0.3195
											0.58868	0.525379	1	0.428364	0.535722	0.505764	0.515726	0.361747	0.58868				0.115762
											0.416053	0.874181	1	0.570087	0.97552	0.93754	0.792497	0.218387	0.416053				0.300249
											0.414337	0.480067	1	0.305275	0.329394	0.306524	0.538167	0.48192	0.414337				0.540687
											0.353336	0.210726	1	0.631359	0.406903	0.475652	0.298122	0.447927	0.353336				0.492692
											0.25568	0.296637	1	0.50998	0.434069	0.326525	0.339861	0.324932	0.25568				0.644984
											0.261752	0.588354	1	0.555485	0.336873	0.279522	0.215817	0.411483	0.261752				1
											0.836372	-0.387395	1	-0.527682	-0.257983	-0.396353	-0.744389	0.0661286	0.836372				0.437217
											0.5831	0.846461	1	0.541132	0.594387	0.555247	0.391578	0.425819	0.5831				0.151729
											0.768079	0.692192	1	0.944216	0.771084	0.508223	0.599562	0.695433	0.768079				0.436567
											0.484351	0.169856	1	0.927413	0.752562	0.126157	0.595372	0.363739	0.484351				0.38895
											0.283763	0.812687	1	0.622303	0.68237	0.41394	0.439936	0.314368	0.283763				0.440478
											0.175176	0.471146	1	0.695692	0.379795	0.218999	0.388428	0.220142	0.175176				0.32003
											0.764557	0.637229	1	0.539974	0.817218	0.333679	0.515118	0.251163	0.764557				0.404927
											0.371581	0.81432	1	0.748601	0.390146	0.187322	0.423561	0.555404	0.371581				0.519033
											-0.0115397	0.139145	1	0.353004	0.145006	0.233237	0.316627	0.0264482	-0.0115397				0.741509
											0.119629	0.226486	1	0.215404	0.100874	0.302412	0.148429	0.119333	0.119629				0.116408
											0.716411	0.256806	1	0.730999	0.514666	0.286538	0.88145	0.578557	0.716411				0.856465
											0.203855	0.277019	1	0.428309	0.119571	0.222636	0.0773161	0.331034	0.203855				0.839257
											0.0639635	0.0600195	1	0.10115	0.0738984	0.242284	0.0873957	0.384923	0.0639635				0.316079
											0.159092	0.265331	1	0.364428	0.107175	0.673022	0.519666	0.281662	0.159092				1
											0.231691	0.0570255	1	0.446418	0.398863	0.301939	-0.047625	0.465214	0.231691				0.349664
											0.966818	0.590683	1	0.57004	0.465862	0.205867	0.174435	0.289539	0.966818				0.298713
											0.332055	0.438802	1	0.30363	0.268705	0.417427	0.539987	0.379704	0.332055				0.0373624
											0.816169	0.595576	1	0.451077	0.481638	0.606761	0.927966	0.517896	0.816169				0.26046
											0.509242	0.348139	1	0.3998	0.456019	0.42653	0.586722	0.428929	0.509242				0.871372
											0.334706	0.820382	1	0.113773	0.309003	0.239869	0.0687345	-0.0401342	0.334706				0.188243
											0.688965	0.735745	1	0.601905	0.327823	0.572408	0.683157	0.561467	0.688965				0.768058
											0.176361	0.181581	1	0.169978	0.212491	0.167146	0.131185	0.136529	0.176361				0.373247
											0.282565	0.297517	1	0.41095	0.1029	0.126411	0.456402	-0.0771358	0.282565				0.634116
											0.205557	0.210204	1	0.048672	0.247566	0.0859383	0.223903	0.080556	0.205557				0.608419
											0.197052	0.42514	1	0.487921	0.384776	0.806044	0.243457	0.499585	0.197052				0.328657
											0.374991	0.526404	1	0.835257	0.117001	0.371297	0.505279	0.864637	0.374991				0.0818161
											0.514514	0.333641	1	0.587091	0.341987	0.679104	0.848743	0.628909	0.514514				0.615583
											0.102975	0.373436	1	0.286681	0.229909	0.345552	0.237944	0.245258	0.102975				0.216922
											0.922529	0.532654	1	0.484275	0.454324	0.522456	0.428154	0.752575	0.922529				0.610725
											0.142011	0.332876	1	0.604087	0.361807	0.463506	0.241677	0.167396	0.142011				0.177237
											0.0807509	0.938671	1	0.990433	0.249286	0.676572	0.698893	0.303598	0.0807509				0.248511
											0.417737	0.54282	1	0.753249	0.949714	0.872668	0.337535	0.453386	0.417737				0.697987
											0.694645	0.548449	1	0.875155	0.539027	0.0246178	0.177865	0.0442595	0.694645				0.107226
											0.784778	0.808206	1	0.556421	0.897077	0.65167	0.882373	0.330325	0.784778				0.340305
											0.239796	0.340419	1	0.219087	0.108197	0.0303218	0.492198	0.0567924	0.239796				0.224643
											0.665239	0.82683	1	0.693007	0.709158	0.456168	0.633129	0.871124	0.665239				0.307139
											0.712928	-0.0499262	1	0.447041	0.91861	0.420567	0.88559	0.236958	0.712928				0.16278
											0.428799	0.382358	1	0.937265	0.762322	0.627413	0.525431	0.674845	0.428799				0.53948
											0.250382	0.326241	1	0.535898	0.553312	0.137726	0.29914	0.252813	0.250382				0.885135
											0.0640342	0.690223	1	0.326716	0.460094	0.162283	0.0609317	0.109382	0.0640342				0.930527
											0.10003	0.811127	1	0.859046	0.353162	0.463408	0.0359866	0.16048	0.10003				0.0923027
											0.263252	0.686122	1	0.240307	0.277118	0.456453	0.830994	0.268636	0.263252				0.429812
											0.242935	0.517573	1	0.712175	0.542434	0.42465	0.398785	0.334464	0.242935				0.313028
											0.542639	0.353213	1	0.914669	0.682849	0.427348	0.571407	0.478552	0.542639				0.527804
											0.350707	0.531057	1	0.708296	0.765552	0.317596	0.309068	0.286194	0.350707				0.584578
											0.00623644	0.152	1	0.19619	0.0463135	0.00403408	0.262165	0.345733	0.00623644				0.532457
											0.21827	0.315025	1	0.531921	0.406584	0.242268	0.305094	0.475701	0.21827				0.384172
											0.204641	0.563651	1	0.640014	0.930033	0.59481	0.444907	0.190355	0.204641				0.305657
											0.632732	0.960366	1	0.689098	0.547721	0.433977	0.531796	0.521966	0.632732				0.389033
											0.377335	0.730487	1	0.858358	0.683596	0.483487	0.439851	0.277181	0.377335				0.16837
											0.904717	0.42247	1	0.220804	0.459824	0.802069	0.711787	0.775542	0.904717				0.0983828
											0.782893	0.490158	1	0.728863	0.462277	0.310912	0.745302	0.887927	0.782893				0.00405496
											0.259235	0.333621	1	0.0818591	0.250308	0.509489	0.991923	0.588695	0.259235				0.00645809
											0.404236	0.512543	1	0.913665	0.226935	0.0990388	0.825798	0.901939	0.404236				0.0297385
											0.7397	0.466472	1	0.791969	0.679593	0.277175	0.408925	0.746226	0.7397				0.139336
											0.678658	0.704979	1	0.271186	0.493648	0.443233	0.755409	0.578446	0.678658				0.291375
											0.382315	0.469039	1	-0.008213	-0.0149167	0.907634	0.548737	0.520452	0.382315				0.00865843
											0.9459	0.00404921	1	0.507269	0.0462886	-0.0142816	0.102316	0.49856	0.9459				0.529609
											0.386681	0.258433	1	0.533807	0.240289	0.0641812	-0.00955156	0.164158	0.386681				1
											0.0368065	0.455748	1	0.186606	0.182175	0.108068	-0.106118	0.0628081	0.0368065				0.414795
											0.365683	0.540865	1	0.599416	0.218428	0.396361	0.413633	0.276968	0.365683				0.927699
											0.199431	-0.0301914	1	0.76587	0.0918233	-0.0837214	0.0375063	0.0831696	0.199431				0.73305
											0.30185	0.335935	1	0.120777	0.313084	0.358511	0.154035	0.485017	0.30185				0.0395186
											0.193536	0.118193	1	0.10626	0.568893	0.365596	0.923968	0.365041	0.193536				0.700644
											0.422682	0.692698	1	0.661367	0.427089	0.143499	0.176025	0.159041	0.422682				0.660306
											0.351948	0.312792	1	0.266217	0.157567	0.467716	0.204597	0.25809	0.351948				0.497685
											0.531972	0.752022	1	0.492515	0.535352	0.749813	0.335395	0.404502	0.531972				0.0956716
											0.247151	0.644529	1	0.370933	0.188802	0.827033	0.825364	0.650056	0.247151				0.90833
											0.0928115	0.570898	1	0.075966	0.711365	0.132593	0.0480368	0.0346903	0.0928115				0.482877
											0.582474	0.329504	1	0.0954737	0.0143916	0.163026	0.348729	0.00282334	0.582474				0.611568
											0.312643	0.454744	1	0.76391	0.0424761	0.100517	0.241027	0.254547	0.312643				0.230093
											0.202388	0.0475627	1	0.694569	0.642703	0.192768	0.46116	0.434726	0.202388				0.841302
											0.155458	0.0355472	1	0.245909	0.127459	0.267291	0.0861878	0.317381	0.155458				0.485163
											0.547044	0.210235	1	-0.00781596	0.218412	0.429801	0.346654	0.817095	0.547044				0.0195843
											0.608465	0.577821	1	0.777122	0.567253	0.973111	0.961584	0.764503	0.608465				0.14504
											0.437594	0.529779	1	0.327441	0.644772	0.634712	0.746664	0.354063	0.437594				0.30195
											0.340762	0.350685	1	0.845011	0.488957	0.53287	0.536158	0.135393	0.340762				0.729267
											0.201317	0.544051	1	0.360439	0.0434147	0.499732	0.156559	0.137736	0.201317				0.408063
											0.338595	0.283307	1	0.595798	0.575542	0.443931	0.420391	0.884973	0.338595				0.340404
											0.914013	0.994608	1	0.488536	0.555511	0.489434	0.745159	0.472336	0.914013				0.181358
											0.353552	0.952452	1	0.465083	0.395354	0.660018	0.596445	0.268849	0.353552				0.313669
											0.497918	0.510362	1	0.647126	0.934149	0.976857	0.854247	0.244073	0.497918				0.495121
											0.291644	0.508718	1	0.434004	0.485265	0.457206	0.337684	0.368751	0.291644				0.09243
											0.751301	0.575914	1	0.611743	0.586393	0.445857	0.830781	0.60393	0.751301				0.16632
											0.567128	0.999604	1	0.663875	0.554704	0.787128	0.714796	0.783091	0.567128				0.298164
											0.617212	0.970335	1	0.522896	0.550336	0.524599	0.404784	0.68953	0.617212				0.632547
											0.43696	0.384143	1	0.288409	0.285795	0.34781	0.22508	0.257271	0.43696				0.849687
											0.105349	0.319269	1	0.903856	0.625247	0.896085	0.081264	0.0237424	0.105349				1
											0.405211	0.0515384	1	0.0542293	0.212618	0.212507	-0.121112	0.243279	0.405211				0.178745
											0.466419	0.130047	1	0.824716	-0.0504381	0.573868	0.69672	0.642074	0.466419				0.416186
											0.921623	0.705003	1	0.572676	0.235215	0.0837167	0.412244	0.0473382	0.921623				0.479351
											0.0654108	0.388789	1	0.425909	0.498889	0.448673	0.351944	0.248783	0.0654108				0.0615906
											0.941889	0.859541	1	0.536469	0.6263	0.972369	0.70299	0.588841	0.941889				0.526006
											0.527577	0.624257	1	0.438876	0.291947	0.262795	0.31061	0.227331	0.527577				0.00326596
											0.795138	0.45603	1	0.815271	0.765525	0.889848	0.993489	0.598853	0.795138				0.454672
											0.20068	0.134935	1	0.31285	0.294046	0.24103	0.37488	0.639597	0.20068				0.113649
											0.663672	0.710219	1	0.802555	0.635199	0.524896	0.795897	0.37501	0.663672				0.162003
											0.318829	0.506888	1	0.781453	0.442149	0.367006	0.721166	0.317445	0.318829				0.285092
											0.501084	0.306047	1	0.613595	0.413948	0.360749	0.556308	0.401155	0.501084				0.107392
											0.826764	0.988736	1	0.653321	0.782894	0.796967	0.594394	0.588867	0.826764				0.551323
											0.480952	0.577568	1	0.291209	0.215775	0.441929	0.289222	0.365186	0.480952				0.339512
											0.264747	0.424164	1	0.362927	0.474571	0.461255	0.493081	0.249395	0.264747				0.122718
											0.573808	0.854077	1	0.930025	0.621077	0.673732	0.781392	0.67129	0.573808				0.204868
											0.537125	0.859542	1	0.648347	0.353801	0.287388	0.659934	0.501699	0.537125				0.596704
											0.316474	0.238986	1	0.415436	0.322224	0.160056	0.252581	0.288215	0.316474				0.936232
											0.602038	0.210114	1	0.428056	0.186381	0.659335	0.0329342	0.34437	0.602038				0.100052
											0.277985	0.234259	1	0.381699	0.839186	0.884764	0.818096	0.39141	0.277985				0.154908
											0.173042	0.503469	1	0.777997	0.37445	0.89685	0.731739	0.420691	0.173042				0.589238
											0.207652	0.367596	1	0.527872	0.115103	0.121791	0.258465	0.324968	0.207652				0.587177
											-0.127593	0.224443	1	0.417138	0.585989	0.516738	0.260099	0.593825	-0.127593				0.190009
											0.299668	0.603292	1	0.494589	0.280581	0.340738	0.68066	0.318317	0.299668				0.49936
											0.257648	0.346118	1	0.609117	0.10235	0.671663	0.333903	0.162256	0.257648				0.382653
											0.200718	0.44438	1	0.415902	0.563593	0.296476	0.446495	0.427172	0.200718				0.30758
											0.339082	0.525272	1	0.79237	0.540307	0.570623	0.529543	0.687809	0.339082				0.0573044
											0.434793	0.20774	1	0.805408	0.353761	0.311823	0.891603	0.546409	0.434793				0.518695
											0.494944	0.377666	1	0.182567	0.342547	0.448899	0.31692	0.030288	0.494944				0.0787117
											0.633223	0.906839	1	0.538392	0.306379	0.432275	0.854064	0.600699	0.633223				0.165221
											0.416139	0.685974	1	0.696077	0.561614	0.313486	0.716413	0.289093	0.416139				0.239586
											0.48521	0.695109	1	0.455527	0.728458	0.691478	0.295219	0.27944	0.48521				0.0242115
											0.454296	0.401773	1	0.47732	0.465665	0.973408	0.952722	0.448093	0.454296				0.213767
											0.746513	0.261715	1	0.474719	0.376356	0.555755	0.647763	0.804891	0.746513				0.322093
											0.210205	0.973924	1	0.425359	0.568199	0.204911	0.512752	0.365132	0.210205				0.209792
											0.642995	0.749843	1	0.649879	0.652967	0.473283	0.653176	0.501328	0.642995				0.105531
											0.518965	0.594631	1	0.405398	0.322719	0.858736	0.809085	0.450275	0.518965				0.848902
											0.085535	0.075133	1	0.578558	0.00586667	0.0809193	0.081723	0.0788384	0.085535				0.301426
											0.244597	0.253111	1	0.466195	0.550066	0.443537	0.536776	0.202238	0.244597				0.220584
											0.687778	0.274916	1	0.450958	0.574578	0.500472	0.63856	0.451264	0.687778				1
											0.507976	-0.0297817	1	-0.00304546	0.687755	0.137264	0.159769	0.297132	0.507976				0.3534
											0.57915	0.635281	1	0.221199	0.00760668	-0.0793745	0.47776	0.60907	0.57915				0.336365
											-0.0355813	0.321107	1	0.692609	0.379988	0.611157	0.496597	0.179167	-0.0355813				0.215387
											0.361039	0.0568809	1	0.455905	0.320856	0.505708	0.645566	0.733109	0.361039				0.769799
											0.363793	0.183866	1	0.529373	-0.028833	0.273107	0.130072	0.163148	0.363793				0.647988
											-0.145635	0.300726	1	0.978652	0.294833	0.370359	0.213601	0.284793	-0.145635				0.265058
											0.753596	0.557612	1	0.195462	0.244802	0.323948	0.509045	0.084496	0.753596				0.436304
											0.312833	0.29665	1	0.337167	0.475068	0.435844	0.392463	0.377081	0.312833				0.0665176
											0.105693	0.312698	1	0.388148	0.069824	0.523455	0.875262	0.299953	0.105693				0.227263
											0.501698	0.791026	1	0.698384	0.275652	0.316479	0.629643	0.777029	0.501698				0.416651
											-0.176495	0.396986	1	0.358449	0.137458	0.306452	0.41178	0.331635	-0.176495				0.718439
											0.117883	0.100889	1	0.124012	0.0343849	0.0708042	0.163847	0.0460649	0.117883				0.699665
											0.680025	0.273628	1	0.152382	0.460785	0.438965	0.0440585	0.862363	0.680025				0.426211
											0.285603	0.638826	1	0.993331	0.221472	0.256156	0.402317	0.197778	0.285603				0.726871
											0.0288566	0.377112	1	0.1817	0.439694	0.146315	0.158164	0.103119	0.0288566				0.951361
											0.156599	0.226778	1	0.23252	0.202744	0.108527	0.0249257	-0.0209727	0.156599				0.762497
											0.159891	0.707248	1	0.46282	0.216027	0.267478	0.134753	0.465044	0.159891				0.268623
											0.136285	0.340403	1	0.267016	0.309326	0.317518	0.576512	0.179692	0.136285				0.733149
											0.148224	0.159477	1	0.315131	0.0860953	0.250586	0.153969	0.100075	0.148224				0.0273129
											0.336845	0.46843	1	0.409889	0.308279	0.701582	0.946827	0.456427	0.336845				0.555612
											0.679341	0.363274	1	0.418654	0.230486	0.210056	0.285668	0.392884	0.679341				0.739216
											0.304744	0.336059	1	0.393394	0.194686	0.121984	0.149944	0.268061	0.304744				0.105785
											0.332423	0.789973	1	0.678613	0.700666	0.673127	0.808669	0.72724	0.332423				0.0902499
											0.71827	0.882715	1	0.9008	0.377052	0.0555408	0.834442	0.449653	0.71827				0.119793
											0.106924	0.409788	1	0.168238	0.20482	0.37342	0.786044	0.121455	0.106924				0.17286
											0.119515	0.182948	1	0.371835	0.222563	0.0832245	0.705234	0.269704	0.119515				0.935808
											-0.0125162	0.661867	1	0.0417502	0.15357	0.0317494	0.0331604	-0.030841	-0.0125162				0.285686
											0.0252224	0.687335	1	0.454754	0.315063	0.402277	0.55559	0.285629	0.0252224				0.147223
											0.369612	0.619121	1	0.424852	0.190067	0.518084	0.74334	0.457665	0.369612				0.208739
											0.420098	0.745736	1	0.784925	0.54215	0.850184	0.654617	0.340287	0.420098				0.658402
											0.623887	0.400377	1	0.4731	0.0765709	0.221363	0.205981	0.805484	0.623887				0.639736
											0.324905	0.0742469	1	0.189989	0.567448	0.281039	0.438477	0.864734	0.324905				0.651153
											0.21682	0.366076	1	0.360081	0.127977	0.00734995	0.211275	0.0158107	0.21682				0.556025
											0.236563	0.465255	1	0.101915	0.778735	0.562225	0.285327	0.122765	0.236563				0.131743
											0.820213	0.778734	1	0.527324	0.44712	0.433579	0.767186	0.660246	0.820213				0.371397
											0.141707	0.147792	1	0.264684	0.815553	0.263067	0.136926	0.57745	0.141707				0.743221
											0.293587	0.759859	1	0.474999	0.291067	0.0113396	0.147302	0.225843	0.293587				0.0248712
											0.680958	0.832093	1	0.853607	0.853411	0.66622	0.951465	0.853605	0.680958				0.263246
											0.654347	0.588623	1	0.378067	0.372481	0.51579	0.583222	0.436834	0.654347				0.925102
											0.619909	0.124929	1	0.0712801	0.110022	0.445676	0.0389061	0.311154	0.619909				0.194695
											0.162032	0.0943321	1	0.182441	0.111299	0.915209	0.674068	0.628368	0.162032				0.307327
											0.237364	0.445402	1	0.299217	0.306443	0.277145	0.52984	0.233353	0.237364				0.103244
											0.989178	0.627775	1	0.741222	0.705284	0.761826	0.812835	0.756747	0.989178				0.0648461
											0.791645	0.0901668	1	0.710784	0.502227	0.271329	0.77485	0.624215	0.791645				0.503599
											0.157591	0.491818	1	0.372368	0.299172	0.548288	0.330142	0.355755	0.157591				0.741176
											0.290364	0.0826518	1	0.365549	0.336654	0.612265	0.148649	0.243162	0.290364				0.351461
											0.747738	0.914777	1	0.148631	0.553338	0.438983	0.279492	0.72046	0.747738				0.248206
											0.310002	0.711067	1	0.208056	0.25019	0.674186	0.6023	0.145229	0.310002				0.259426
											0.276075	0.577285	1	0.857026	0.359249	0.248398	0.588025	0.468755	0.276075				0.642322
											0.806671	0.953856	1	0.633856	0.740592	0.17597	0.217788	0.402333	0.806671				0.101072
											0.26798	0.322256	1	0.629632	0.268455	0.190017	0.816411	0.464085	0.26798				0.284973
											0.415627	0.901025	1	0.242769	0.259563	0.501377	0.407077	0.347202	0.415627				0.196819
											0.176229	0.41129	1	0.0903663	0.118946	0.487748	0.671097	0.20306	0.176229				0.522007
											0.385109	0.495634	1	0.356044	0.497651	0.378368	0.314054	0.381658	0.385109				0.528345
											0.514537	0.659726	1	0.868087	0.646723	0.863266	0.308605	0.523338	0.514537				0.158153
											0.549974	0.681095	1	0.593439	0.544389	0.552074	0.726887	0.515819	0.549974				0.141476
											0.552275	0.742548	1	0.251553	0.452239	0.558483	0.577675	0.438016	0.552275				0.420929
											0.475649	0.3839	1	0.921081	0.423711	0.608257	0.40753	0.536247	0.475649				0.0146291
											0.19953	0.656002	1	0.673289	0.481125	0.435825	0.971164	0.680194	0.19953				0.308414
											0.513018	0.354328	1	0.80692	0.820861	0.531571	0.452445	0.426512	0.513018				0.0314523
											0.983476	0.500314	1	0.798818	0.47707	0.948634	0.939014	0.629675	0.983476				0.42979
											0.527079	0.38179	1	0.688895	0.271374	0.626062	0.398807	0.363403	0.527079				0.748357
											0.247471	0.245929	1	0.613211	0.3157	0.187858	0.143931	0.663042	0.247471				0.573073
											0.230533	0.249033	1	0.393425	0.240087	0.361981	0.271397	0.192544	0.230533				0.361726
											0.505531	0.593469	1	0.65633	0.252404	0.349653	0.468724	0.915973	0.505531				0.139476
											0.473153	0.758929	1	0.991454	0.219821	0.055579	0.755193	0.416254	0.473153				0.109551
											0.794444	0.701176	1	0.817281	0.817066	0.953984	0.802531	0.881613	0.794444				0.100503
											0.659176	0.698302	1	0.927221	0.89761	0.585649	0.920953	0.757864	0.659176				0.185667
											0.355327	0.564131	1	0.718882	0.627271	0.757752	0.686814	0.806191	0.355327				0.458965
											0.270434	0.630941	1	0.141338	0.468026	0.124655	0.370835	0.852763	0.270434				0.398344
											0.404429	0.457203	1	0.421369	0.654219	0.462095	0.430263	0.426025	0.404429				0.31278
											0.597085	0.784914	1	0.45897	0.292868	0.388201	0.523485	0.412527	0.597085				0.08333
											0.324043	0.582814	1	0.494452	0.435121	0.767852	0.84616	0.462088	0.324043				0.0971346
											0.527496	0.765037	1	0.373938	0.61019	0.315867	0.82293	0.708309	0.527496				0.379971
											0.510362	0.546893	1	0.18819	0.68951	0.455432	0.449305	0.273587	0.510362				0.613367
											0.0307827	0.3278	1	0.0662319	0.121892	0.335772	0.239644	0.249703	0.0307827				0.395598
											0.739048	0.921051	1	0.61982	0.232832	0.139516	0.433077	0.324576	0.739048				1
											0.372856	0.899298	1	0.931734	0.386722	0.140122	-0.0465065	0.321495	0.372856				0.0713697
											0.436695	0.534131	1	0.596563	0.235912	0.663451	0.866769	0.477458	0.436695				0.258306
											0.462555	0.598766	1	0.507109	0.529791	0.366171	0.589439	0.498079	0.462555				0.455174
											0.335325	0.369829	1	0.761736	0.552553	0.375833	0.374406	0.282456	0.335325				0.715556
											0.115332	0.123759	1	0.515643	0.341343	0.0722888	0.165803	0.272426	0.115332				0.218196
											0.371745	0.612082	1	0.304151	0.224369	0.272713	0.641771	0.838615	0.371745				0.475991
											0.453466	0.935361	1	0.803849	0.285642	0.294051	0.355022	0.204673	0.453466				0.435962
											0.229142	0.468802	1	0.200344	0.243282	0.0250895	0.392795	0.0708282	0.229142				0.378334
											0.967454	0.424961	1	0.452758	0.142893	0.500435	0.451027	0.430442	0.967454				0.730511
											0.13321	0.134997	1	0.276032	0.24501	0.179722	0.155728	0.108638	0.13321				0.245517
											0.317176	0.320212	1	0.176057	0.0034359	0.247525	0.605759	0.130095	0.317176				0.509228
											0.240775	0.405369	1	0.366296	0.70705	0.633838	0.325181	0.578602	0.240775				0.479206
											0.123209	0.648426	1	0.259648	0.467597	0.767633	0.352077	0.308833	0.123209				0.564136
											0.645747	0.60596	1	0.695843	0.205915	0.299848	0.278661	0.221441	0.645747				0.3406
											0.513241	0.299866	1	0.630727	0.258714	0.206225	0.491869	0.135138	0.513241				0.0451193
											0.350597	0.439547	1	0.809273	0.688234	0.513797	0.209547	0.739398	0.350597				0.329717
											0.574377	0.746642	1	0.935501	0.537976	0.475323	0.504079	0.235265	0.574377				0.203649
											0.57023	0.704167	1	0.345696	0.380529	0.745662	0.661614	0.123088	0.57023				0.363599
											0.362774	0.612277	1	0.423504	0.582656	0.570135	0.466707	0.40821	0.362774				0.998146
											0.366361	0.156541	1	0.109895	0.136293	0.252828	0.000927802	0.178728	0.366361				0.186566
											0.21192	0.653353	1	0.563911	0.268936	0.306483	0.685536	0.317826	0.21192				0.314355
											0.458667	0.689071	1	0.503006	0.475962	0.276201	0.521659	0.663796	0.458667				0.604974
											0.50653	0.310334	1	0.547587	0.284454	0.625475	0.246126	0.205227	0.50653				0.193498
											0.362955	0.519471	1	0.124445	0.416212	0.422611	0.675747	0.324155	0.362955				0.0461404
											-0.0568449	0.0331113	1	0.42614	0.456098	0.174671	0.911789	0.718729	-0.0568449				0.383125
											0.340177	0.20133	1	0.209726	0.339301	0.0819255	0.446001	0.571168	0.340177				0.172627
											0.610808	0.599736	1	0.601408	0.239877	-0.331583	0.705572	0.488997	0.610808				0.286999
											0.495115	0.635181	1	0.538057	0.679788	0.469945	0.554003	0.621706	0.495115				0.556882
											0.191804	0.328943	1	0.543024	0.450007	0.208167	0.284619	0.215519	0.191804				0.293558
											0.700957	0.503482	1	0.863891	0.646453	0.554596	0.546123	0.381362	0.700957				0.623597
											0.34803	0.208203	1	0.0259995	0.0512162	0.106406	0.231832	0.092991	0.34803				0.734488
											0.190324	0.320365	1	0.315208	0.284532	0.389966	0.153078	0.450817	0.190324				0.0558626
											0.530638	0.268488	1	0.832662	0.449499	0.525474	0.632175	0.744555	0.530638				0.393317
											0.608242	0.991423	1	0.960988	0.561922	0.593982	0.435423	0.619524	0.608242				0.0592701
											0.359956	0.6654	1	0.681597	0.677032	0.708798	0.888093	0.64835	0.359956				0.759386
											0.197291	0.295364	1	0.364211	0.426686	0.184442	0.13676	0.410415	0.197291				0.373572
											0.0960782	0.129767	1	0.757444	0.275087	0.074089	0.456058	0.00248167	0.0960782				0.539348
											0.695992	0.552159	1	0.919124	0.634813	0.374294	0.299251	0.690805	0.695992				0.483639
											0.6071	0.364777	1	0.67432	0.650198	0.167901	0.348037	0.395115	0.6071				0.213378
											0.669016	0.465341	1	0.907705	0.751464	0.263093	0.533267	0.588457	0.669016				0.0236952
											0.444262	0.674501	1	0.791849	0.264809	0.504313	0.953707	0.521827	0.444262				0.0748822
											0.581268	0.342382	1	0.910378	0.73073	0.474299	0.860669	0.943133	0.581268				0.699062
											0.482606	0.841623	1	0.922645	0.463524	0.137136	0.17712	0.156191	0.482606				0.421766
											0.220229	0.616424	1	0.496381	0.605201	0.440274	0.406701	0.208939	0.220229				0.469271
											0.541221	-0.047537	1	0.497853	0.271434	0.713707	0.361219	0.597384	0.541221				0.504184
											0.34473	0.579144	1	0.37483	0.162032	0.405483	0.329624	0.718252	0.34473				0.193137
											0.741738	0.955557	1	0.389002	0.268215	0.646199	0.645303	0.266837	0.741738				0.427971
											0.32434	0.574714	1	0.332276	0.306606	0.262245	0.400588	0.354735	0.32434				0.223672
											0.554311	-0.13488	1	0.425876	0.26187	0.720623	0.634426	0.416507	0.554311				0.0754163
											0.499892	0.77158	1	0.569053	0.469549	0.658201	0.859745	0.624505	0.499892				0.11188
											0.307181	0.485185	1	0.398048	0.307381	0.613232	0.798756	0.422837	0.307181				0.0721442
											0.541807	0.938244	1	0.791432	0.922436	0.384829	0.384126	0.684922	0.541807				0.316253
											0.378048	0.416343	1	0.346519	0.466463	0.297138	0.519465	0.507385	0.378048				0.45301
											0.416243	0.461483	1	0.479075	0.548569	0.583115	0.376453	0.579816	0.416243				0.101407
											0.333295	0.44204	1	0.501964	0.611015	0.376243	0.81586	0.690274	0.333295				0.13287
											0.803514	0.956562	1	0.515062	0.51597	0.328906	0.765428	0.743697	0.803514				0.345545
											0.357181	0.550512	1	0.595812	0.886098	0.648452	0.486387	0.359143	0.357181				0.000368394
											0.313895	0.586146	1	0.448285	0.58469	0.61461	0.999263	0.670558	0.313895				0.269174
											0.544937	0.829298	1	0.795839	0.517181	0.452652	0.575828	0.504435	0.544937				0.259459
											0.401394	0.762656	1	0.554206	0.655672	0.253846	0.587984	0.452485	0.401394				0.414792
											0.955888	0.68372	1	0.41198	0.405308	0.603808	0.468524	0.995997	0.955888				0.46184
											0.294969	0.530233	1	0.853045	0.541779	0.436862	0.368139	0.407114	0.294969				0.35171
											0.529615	0.693123	1	0.637282	0.707185	0.575288	0.479607	0.351441	0.529615				0.408347
											0.557676	0.616594	1	0.679006	0.713794	0.62551	0.420105	0.641733	0.557676				0.469441
											0.538052	0.415843	1	0.660292	0.583552	0.576038	0.361062	0.518658	0.538052				0.409407
											0.668974	0.469991	1	0.331036	0.138848	0.115726	0.419036	0.457203	0.668974				0.10759
											0.736591	0.537268	1	0.915035	0.634191	0.299416	0.772284	0.737265	0.736591				0.29776
											0.607003	0.495949	1	0.586239	0.393178	0.528662	0.541117	0.526628	0.607003				0.322505
											0.48931	0.436093	1	0.630232	0.854405	0.712382	0.512281	0.623178	0.48931				0.247973
											0.528133	0.277369	1	0.760338	0.690491	0.396911	0.398963	0.458178	0.528133				0.258164
											0.498102	0.654672	1	0.360251	0.302634	0.274675	0.589618	0.367133	0.498102				0.618728
											0.378948	0.82029	1	0.367771	0.157979	0.884641	0.235538	0.619037	0.378948				0.419288
											0.262859	0.332792	1	0.945859	0.509402	0.431378	0.409157	0.186428	0.262859				0.483383
											0.0320707	0.53618	1	0.00669624	0.171199	0.527984	0.348269	0.734277	0.0320707				0.426222
											0.123224	0.18814	1	0.4739	0.137	0.12537	0.402306	0.169173	0.123224				0.44818
											0.199786	0.161174	1	0.677731	0.651597	0.0761067	0.387445	0.258245	0.199786				0.401363
											0.743442	0.857641	1	0.459592	0.674107	0.366369	0.418972	0.326983	0.743442				0.663963
											0.969908	0.932406	1	0.94611	0.459365	0.188299	0.633627	0.821891	0.969908				0.063094
											0.516923	0.78961	1	0.0564819	0.0456052	0.695884	0.282603	0.499822	0.516923				0.459661
											0.173743	0.118655	1	0.241935	0.175773	0.0437438	0.370182	0.079828	0.173743				0.38862
											0.154122	0.447379	1	0.847299	0.49397	0.349718	0.440279	0.140456	0.154122				0.309594
											0.393037	0.157892	1	0.543926	0.405933	0.297516	0.527191	0.107739	0.393037				0.409159
											0.324644	0.715694	1	0.341468	0.0849922	0.360023	0.419286	0.382843	0.324644				0.349911
											0.142026	0.522519	1	0.344621	0.795983	0.396198	0.481579	0.346825	0.142026				0.275729
											0.272782	0.371238	1	0.949111	0.411204	0.17914	0.617798	0.53884	0.272782				0.338506
											0.591986	0.162322	1	0.946707	0.435729	0.808525	0.494203	0.362073	0.591986				0.969724
											0.518898	0.555889	1	0.256077	0.464563	0.267507	0.0153707	0.229219	0.518898				0.766955
											0.410904	0.797603	1	0.268341	0.104053	0.322664	0.131891	0.235496	0.410904				0.318347
											0.206798	0.361803	1	0.777213	0.403783	0.547329	0.517052	-0.039159	0.206798				0.390116
											0.272577	0.972792	1	0.252821	0.276608	0.426792	0.444307	0.0983984	0.272577				0.12192
											0.54157	0.582603	1	0.286144	0.18303	0.388415	0.782658	0.923997	0.54157				0.214979
											0.977581	0.958524	1	0.386483	0.231896	0.61932	0.69658	0.58395	0.977581				0.525952
											0.668719	0.496942	1	0.788146	0.482513	0.298858	0.31535	0.244843	0.668719				0.20984
											0.815246	0.319429	1	0.607299	0.283307	-0.0634565	0.653111	0.646662	0.815246				0.0182533
											-0.0362465	0.494051	1	0.972652	0.490819	0.47836	0.964148	0.180784	-0.0362465				0.191599
											0.475927	0.410681	1	0.291228	0.551915	0.41805	0.678418	0.445136	0.475927				0.260034
											0.380875	0.520835	1	0.444118	0.54662	0.430673	0.587259	0.384887	0.380875				0.105734
											0.514089	0.882373	1	0.532585	0.792083	0.713622	0.902066	0.408894	0.514089				0.325028
											0.507833	0.726493	1	0.556332	0.784572	0.761612	0.509402	0.915076	0.507833				0.0024033
											0.562782	0.833591	1	0.668385	0.357118	0.871528	0.995205	0.782884	0.562782				0.29813
											0.403796	0.479206	1	0.0322765	0.420304	0.464197	0.540677	0.342342	0.403796				0.0906373
											0.678929	0.472568	1	0.509175	0.720253	0.0846991	0.437049	0.610675	0.678929				0.171468
											0.343135	0.467066	1	0.883521	0.512522	0.422663	0.302881	0.624879	0.343135				0.316827
											0.875123	0.445056	1	0.420582	0.332054	0.330173	0.518802	0.367511	0.875123				0.150854
											0.58175	0.843628	1	0.752755	0.63214	0.707036	0.73784	0.443772	0.58175				0.196901
											0.502555	0.629421	1	0.297296	0.314875	0.71223	0.670982	0.585213	0.502555				0.541455
											0.46699	0.466835	1	0.31548	0.504759	0.175315	0.297475	0.469838	0.46699				0.0282284
											0.434379	0.583803	1	0.281108	0.779076	0.572513	0.945093	0.809039	0.434379				0.832319
											0.602137	0.695789	1	0.543946	0.548893	0.316207	0.0915132	0.303741	0.602137				0.773933
											0.124939	0.371235	1	0.886207	0.302594	0.80055	0.127439	0.0166506	0.124939				0.194876
											0.537322	0.440828	1	0.610915	0.642419	0.810148	0.673814	0.434563	0.537322				0.254198
											0.499977	0.875455	1	0.418314	0.807931	0.520585	0.698078	0.508131	0.499977				0.453922
											0.164599	0.0659254	1	0.189843	0.230076	0.0415518	0.37559	0.344032	0.164599				0.292526
											0.346284	0.572259	1	0.469677	0.479614	0.179924	0.547358	0.366382	0.346284				0.350986
											0.202768	0.53266	1	0.938006	0.474517	0.890273	0.480401	0.796074	0.202768				0.275329
											0.716432	0.402072	1	0.567225	0.74648	0.462403	0.568223	0.407771	0.716432				0.551758
											0.220892	0.150617	1	0.323081	0.476701	0.10171	0.288861	0.246061	0.220892				0.361422
											0.386599	0.281101	1	0.323221	0.348087	0.608907	0.469052	0.669382	0.386599				0.331813
											0.587088	0.649618	1	0.246597	0.296851	0.334801	0.501712	0.477351	0.587088				0.486786
											0.300554	0.415959	1	0.220685	0.152883	0.258322	0.345183	0.350077	0.300554				0.0492209
											0.859382	0.762305	1	0.509505	0.757133	0.484049	0.906176	0.811698	0.859382				0.334278
											0.0893999	0.364218	1	0.412086	0.134642	0.189356	0.498937	0.183414	0.0893999				0.549507
											0.0276534	0.491481	1	0.373825	0.785093	0.256039	0.290733	0.10337	0.0276534				0.517651
											0.506676	0.340828	1	0.371746	0.381622	0.495416	0.317826	0.156762	0.506676				0.178404
											0.953188	0.480192	1	0.33954	0.398243	0.340302	0.697211	0.310891	0.953188				0.216905
											0.330492	0.964781	1	0.337287	0.530914	0.620849	0.577705	0.387412	0.330492				0.0573305
											0.604056	0.998741	1	0.723847	0.685315	0.890434	0.156687	0.338174	0.604056				0.0343035
											0.0939705	0.0988118	1	0.625629	0.622195	0.433065	0.933668	0.710763	0.0939705				0.36149
											0.368003	0.381688	1	0.800249	0.759954	0.60619	0.468979	0.214577	0.368003				0.11416
											0.593895	0.289568	1	0.479481	0.548451	0.747383	0.795074	0.628732	0.593895				0.0935085
											0.509773	0.44725	1	0.426769	0.662739	0.205388	0.828975	0.820376	0.509773				0.427982
											0.503857	0.403085	1	0.400864	0.495854	0.270273	0.400577	0.400325	0.503857				0.196757
											0.927682	0.833553	1	0.475107	0.735991	0.559467	0.425925	0.327502	0.927682				0.369665
											0.677669	0.259257	1	0.258738	0.243633	0.273972	0.460211	0.432036	0.677669				0.398182
											0.424272	0.559619	1	0.802263	0.767419	0.619656	0.430429	0.16376	0.424272				0.0281576
											0.6216	0.907045	1	0.275342	0.647891	0.959606	0.100542	0.219363	0.6216				0.0449335
											0.364237	0.857426	1	0.416347	0.287575	0.783685	0.453826	0.290113	0.364237				0.401039
											0.482649	0.629656	1	0.601055	0.492673	0.435422	0.427512	0.727686	0.482649				0.201259
											0.359107	0.579289	1	0.843152	0.38249	0.783255	0.66492	0.947835	0.359107				0.206402
											0.470361	0.992782	1	0.781097	0.442846	0.551819	0.657822	0.400585	0.470361				0.2262
											0.452608	0.455068	1	0.810875	0.413957	0.635816	0.631055	0.376991	0.452608				0.409311
											0.369813	0.375047	1	0.400384	0.282379	0.379995	0.419134	0.472767	0.369813				0.104276
											0.493463	0.58241	1	0.521552	0.727104	0.415545	0.811141	0.149842	0.493463				0.505951
											0.669804	0.230094	1	0.47137	0.401429	0.7222	0.328064	0.627887	0.669804				0.0256903
											0.817587	0.615576	1	0.842412	0.905172	0.569027	0.759593	0.886837	0.817587				0.596643
											0.155455	0.532007	1	0.265144	0.0486569	0.433197	0.252628	0.433211	0.155455				0.309204
											0.447728	0.519931	1	0.498248	0.481105	0.402165	0.527646	0.310348	0.447728				0.0692109
											0.707689	0.95481	1	0.372505	0.835744	0.422866	0.870538	0.707901	0.707689				0.0633461
											0.460082	0.456458	1	0.955061	0.308177	0.366952	0.880855	0.571872	0.460082				0.0307064
											0.624956	0.783875	1	0.387714	0.750698	0.412685	0.940417	0.692912	0.624956				0.162683
											0.59562	0.71137	1	0.736591	0.288384	0.600557	0.72016	0.277372	0.59562				0.198843
											0.4604	0.398976	1	0.66667	0.844191	0.768271	0.668275	0.567	0.4604				0.261159
											0.903747	0.847527	1	0.535971	0.708955	0.496518	0.549163	0.446389	0.903747				0.108756
											0.445732	0.977427	1	0.59969	0.426319	0.785679	0.202315	0.481095	0.445732				0.383432
											0.409216	0.436922	1	0.748457	0.32204	0.286938	0.44568	0.578489	0.409216				0.214053
											0.674536	0.564071	1	0.68177	0.774997	0.282587	0.301538	0.44136	0.674536				0.225139
											0.55056	0.911	1	0.620142	0.667654	0.493607	0.632468	0.680604	0.55056				0.0794225
											0.553921	0.85724	1	0.543331	0.544953	0.313662	0.852843	0.256439	0.553921				0.159118
											0.450165	0.389913	1	0.52607	0.45439	0.716998	0.72545	0.429582	0.450165				0.281073
											0.694746	0.689407	1	0.708285	0.369451	0.507823	0.561191	0.928178	0.694746				0.186993
											0.604441	0.326558	1	0.550322	0.475843	0.286513	0.684929	0.455108	0.604441				0.342362
											0.301688	0.374258	1	0.778929	0.659	0.850772	0.489911	0.245097	0.301688				0.388569
											0.415037	0.278016	1	0.416333	0.28763	0.423869	0.440331	0.460869	0.415037				0.736396
											0.343385	0.299098	1	0.519798	0.214727	0.202975	0.151811	0.191968	0.343385				0.535293
											0.181476	0.250935	1	0.15367	0.468163	0.377392	0.302683	0.0994342	0.181476				0.18377
											0.672333	0.484628	1	0.66472	0.597499	0.596181	0.689517	0.808564	0.672333				0.544599
											0.77008	0.519381	1	0.303484	0.353603	0.321019	0.294834	0.45703	0.77008				0.25064
											0.658965	0.603857	1	0.742193	0.798963	0.696895	0.599181	0.499565	0.658965				0.178842
											0.746277	0.997926	1	0.850884	0.558886	0.801713	0.69658	0.574445	0.746277				0.106242
											0.730265	0.838611	1	0.697701	0.370695	0.954391	0.807922	0.587245	0.730265				0.047757
											0.549758	0.336882	1	0.538562	0.51179	0.409336	0.90884	0.36233	0.549758				0.508513
											0.240655	0.12347	1	0.996923	0.641456	0.111485	-0.075668	0.324806	0.240655				0.0716774
											0.846064	0.827497	1	0.498022	0.976716	0.537162	0.707085	0.861831	0.846064				0.205691
											0.645513	0.933412	1	0.726249	0.599326	0.741999	0.658799	0.922317	0.645513				0.290195
											0.689163	0.576932	1	0.671958	0.627575	0.840256	0.550153	0.637213	0.689163				0.286046
											0.826004	0.777581	1	0.554043	0.43536	0.534775	0.555155	0.629412	0.826004				0.0291166
											0.590347	0.681857	1	0.300289	0.604345	0.488968	0.943414	0.726709	0.590347				0.138979
											0.793889	0.803543	1	0.482101	0.538075	0.675915	0.755958	0.820734	0.793889				0.0524504
											0.390419	0.560221	1	0.322352	0.63693	0.751368	0.900327	0.856763	0.390419				0.215285
											0.672894	0.653991	1	0.399626	0.584474	0.68894	0.645704	0.589465	0.672894				1
											0.0384591	0.06911	1	0.0431514	0.0333747	0.0674846	-0.037436	0.0232838	0.0384591				0.652475
											0.381831	0.529853	1	0.800857	0.331627	0.0821308	0.210306	0.340443	0.381831				0.0678936
											0.85211	0.545231	1	0.526561	0.591014	0.763692	0.872846	0.813141	0.85211				0.20385
											0.828721	0.876143	1	0.79386	0.58711	0.775061	0.661337	0.856474	0.828721				0.19691
											0.544818	0.242809	1	0.520215	0.546598	0.224194	0.915257	0.77532	0.544818				0.341409
											0.393305	0.48332	1	0.336643	0.693244	0.394462	0.49097	0.353105	0.393305				0.275659
											0.653821	0.649082	1	0.93409	0.204479	0.65542	0.567817	0.736237	0.653821				0.466193
											0.431543	0.44754	1	0.350205	0.454686	0.343273	0.364077	0.578302	0.431543				0.0935814
											0.68637	0.595829	1	0.698056	0.64171	0.462454	0.828853	0.637782	0.68637				0.186854
											0.576043	0.343456	1	0.401985	0.369771	0.515878	0.685127	0.427799	0.576043				0.254851
											0.515334	0.452852	1	0.67102	0.703214	0.554608	0.593815	0.502183	0.515334				0.467221
											0.49354	0.637772	1	0.50198	0.182573	0.273498	0.363122	0.413312	0.49354				0.733709
											0.167429	0.141611	1	0.105879	0.123245	0.0728686	0.153596	0.223278	0.167429				0.805322
											0.124259	0.257346	1	0.366036	0.1119	0.0952458	0.107835	0.323182	0.124259				0.219879
											0.412817	0.625546	1	0.476704	0.594777	0.611601	0.639507	0.614035	0.412817				0.294427
											0.37774	0.657318	1	0.52865	0.343888	0.831935	0.545085	0.425585	0.37774				0.11137
											0.49082	0.823562	1	0.487786	0.856481	0.658504	0.509929	0.478033	0.49082				0.327169
											0.573274	0.375694	1	0.402321	0.124399	0.28355	0.506967	0.361799	0.573274				0.172406
											0.675943	0.787811	1	0.600634	0.304977	0.724943	0.705894	0.682703	0.675943				0.00978694
											0.919726	0.767323	1	0.817143	0.83677	0.516832	0.980616	0.564135	0.919726				0.35017
											0.214664	0.0488806	1	0.350694	0.593439	0.511731	0.481295	0.843826	0.214664				0.292281
											0.370135	0.419168	1	0.78236	0.568407	0.354438	0.547651	0.348733	0.370135				0.134426
											0.726551	0.788761	1	0.935485	0.742304	0.557548	0.763006	0.27316	0.726551				0.5547
											0.609574	0.396632	1	0.733955	0.29123	0.565807	0.286422	0.567674	0.609574				0.16256
											0.589861	0.937429	1	0.601566	0.96968	0.675269	0.468028	0.246394	0.589861				0.387513
											0.476618	0.425951	1	0.666128	0.697805	0.859602	0.441428	0.513226	0.476618				0.123694
											0.379055	0.881375	1	0.741187	0.64159	0.979853	0.779844	0.829936	0.379055				0.592199
											0.428512	0.0820238	1	-0.00589323	0.202312	0.101082	0.256125	0.613336	0.428512				0.289074
											0.232541	0.264878	1	0.582579	0.297563	0.080173	0.551501	0.386017	0.232541				0.150624
											0.619621	0.551006	1	0.575152	0.326574	0.0331016	0.32006	0.42457	0.619621				0.142086
											0.344585	0.546804	1	0.291126	0.0871039	0.173298	0.751182	0.9302	0.344585				0.368961
											0.303238	0.692386	1	0.479068	0.253913	0.717419	0.460962	0.414695	0.303238				0.759597
											0.87999	0.827802	1	0.313665	0.904218	0.17578	0.136624	0.167821	0.87999				0.39561
											0.413966	0.0815145	1	0.53506	0.489453	0.0993412	0.433065	0.424414	0.413966				0.523036
											0.12126	0.245568	1	0.0886377	-0.0602432	0.0443194	0.313166	0.379487	0.12126				0.0292208
											0.187901	0.797966	1	0.497698	0.215435	0.404387	0.943218	0.159882	0.187901				1
											0.526445	-0.476023	1	-0.079761	0.037072	-0.398744	0.721339	0.731217	0.526445				0.369946
											0.194951	0.472153	1	0.299858	0.235727	0.521769	0.459912	0.00396914	0.194951				0.489666
											0.512672	0.803926	1	0.539404	0.465904	0.280023	0.342583	0.338034	0.512672				0.183493
											0.32885	0.241662	1	0.976321	0.48954	0.604341	0.451576	0.673576	0.32885				0.851427
											0.0691892	0.546349	1	0.382812	0.251528	0.215699	0.0802479	0.111116	0.0691892				0.0317357
											0.206744	0.556819	1	0.56362	0.946401	0.704606	0.938481	0.333625	0.206744				0.598687
											0.189142	0.719878	1	0.373944	0.281005	0.110481	0.251026	0.30425	0.189142				0.58015
											0.227754	0.135576	1	0.103519	0.169077	0.086326	0.265703	0.0686433	0.227754				0.258569
											0.430786	0.0910497	1	0.502174	0.772525	0.369295	0.331698	0.295834	0.430786				0.647102
											0.150266	0.435379	1	0.993657	0.424938	0.525378	0.214254	0.348243	0.150266				0.0957864
											0.294143	0.039876	1	0.299303	0.197594	0.784519	0.825173	0.164222	0.294143				0.119583
											0.304306	0.24774	1	0.853222	0.230802	0.146616	0.786379	0.572719	0.304306				0.5085
											0.13359	0.152781	1	0.489054	0.312722	0.0431312	0.32582	0.326367	0.13359				0.380543
											0.463623	0.775543	1	0.389785	0.35913	0.712162	0.448706	0.487251	0.463623				0.288407
											0.239356	0.495553	1	0.453538	0.806362	0.261294	0.552304	0.0288523	0.239356				0.0872429
											0.604672	0.570972	1	0.823686	0.455394	0.355996	0.577547	0.691497	0.604672				0.224107
											0.568756	0.697076	1	0.36361	0.223402	0.41923	0.633844	0.413214	0.568756				0.438585
											0.100446	-0.0610557	1	0.14975	0.263884	0.519903	0.390255	0.130427	0.100446				0.598673
											0.187096	0.426152	1	0.926121	0.48262	0.30494	0.251037	0.190127	0.187096				0.00831177
											0.863989	0.355024	1	0.785054	0.970405	0.508873	0.785821	0.772111	0.863989				0.353093
											0.766727	0.779548	1	0.342528	0.516225	0.372698	0.573707	0.244339	0.766727				0.111579
											0.273742	0.300075	1	0.944326	0.501995	0.76569	0.799242	0.762801	0.273742				0.179076
											0.59068	0.33066	1	0.460802	0.626756	0.576062	0.696243	0.923723	0.59068				0.712153
											0.406765	0.58615	1	0.998127	0.0791472	0.267412	0.16812	0.441055	0.406765				0.121456
											0.687317	0.707796	1	-0.269848	0.678681	0.903498	0.505368	-0.227147	0.687317				0.677887
											0.211599	0.88705	1	0.526886	0.152389	0.0817182	0.191975	0.279464	0.211599				0.0412145
											-0.106957	0.108762	1	0.850053	-0.0332237	0.251736	0.920834	0.511002	-0.106957				0.489065
											0.0790078	0.495932	1	0.772609	0.0841227	0.301043	0.343124	0.544759	0.0790078				0.0910044
											0.30262	0.54136	1	0.469104	0.699242	0.403885	0.833173	0.38051	0.30262				0.179669
											0.338269	0.026078	1	0.139998	0.182228	-0.0263113	0.69539	0.234484	0.338269				0.421831
											0.581176	0.987713	1	0.147452	0.0480331	0.40164	0.240089	0.188164	0.581176				0.0951418
											-0.00745152	0.638853	1	0.284064	-0.0162695	0.901583	0.826248	0.200578	-0.00745152				0.35312
											0.11664	0.0506655	1	0.842342	0.119401	0.670679	0.478065	0.518872	0.11664				0.439691
											0.0476481	-0.0687757	1	0.125768	-0.0331375	-0.100238	0.389187	0.236286	0.0476481				0.29223
											0.393585	0.411896	1	0.51595	0.379748	0.236857	0.547712	0.334899	0.393585				0.0473413
											0.468382	0.53985	1	0.473806	0.599002	0.255583	0.909597	0.432735	0.468382				0.121394
											0.871728	0.779089	1	0.70744	0.836903	0.79253	0.735457	0.902928	0.871728				0.0913792
											0.701832	0.275055	1	0.917358	0.972875	0.374411	0.91694	0.763741	0.701832				0.553316
											0.329954	-0.0043121	1	0.172585	0.115411	0.481281	0.287568	0.0142469	0.329954				0.92616
											0.327553	0.17909	1	0.417281	0.255682	0.357325	0.0383352	0.283383	0.327553				0.051755
											0.64589	0.299216	1	0.359154	0.21208	0.520133	0.901584	0.792617	0.64589				0.0324772
											0.639848	0.972013	1	0.173353	0.340312	0.522234	0.937089	0.512039	0.639848				0.138203
											0.241846	0.484612	1	0.404069	0.829203	0.68607	0.757155	0.181497	0.241846				0.21412
											0.426561	-0.00315541	1	0.54704	0.318213	0.577159	0.647283	0.0298805	0.426561				0.211739
											0.357571	0.927762	1	0.839617	0.137063	0.457079	0.65052	0.4158	0.357571				0.684538
											0.066133	0.357677	1	0.489091	0.102632	0.092411	0.187269	0.16866	0.066133				0.929675
											0.202015	0.391972	1	0.330291	0.170971	0.214874	0.036444	0.27741	0.202015				0.679194
											0.281657	0.127871	1	0.589978	0.164375	0.0922825	0.191047	0.400845	0.281657				0.138469
											0.696738	0.586518	1	0.875502	0.530253	-0.183461	0.548748	0.662531	0.696738				0.488599
											0.273483	0.406519	1	0.226711	0.378537	0.396078	0.343545	0.367054	0.273483				0.180695
											0.25561	0.310188	1	0.493778	0.500774	0.322914	0.693918	0.334617	0.25561				0.266129
											0.191553	0.432427	1	0.180005	0.137927	0.418341	0.579617	0.424535	0.191553				0.169187
											0.77378	0.706144	1	0.633399	0.674626	0.993742	0.68401	0.162145	0.77378				0.256464
											0.540855	0.228875	1	0.535999	0.752943	0.588673	0.591768	0.156256	0.540855				0.24104
											0.217182	0.248788	1	0.551321	0.359953	0.455468	0.611552	0.420717	0.217182				0.301017
											0.221246	0.632135	1	0.409409	0.570028	0.318101	0.537259	0.630413	0.221246				0.206374
											0.369623	0.603137	1	0.401704	0.208756	0.45321	0.657861	0.419591	0.369623				0.115493
											0.561012	0.195134	1	0.133793	-0.110075	0.446274	0.792929	0.23912	0.561012				0.819356
											0.311156	0.381215	1	0.227677	0.285896	0.660834	0.09929	0.169841	0.311156				0.267287
											0.997852	0.946683	1	0.495468	0.906378	0.547348	0.754098	0.729007	0.997852				1
											0.11607	0.457069	1	0.349537	0.010871	-0.0563773	-0.0584112	-0.0110131	0.11607				0.905185
											0.0754082	0.0934303	1	0.437659	0.103224	0.190053	0.0497668	0.0424679	0.0754082				0.567027
											-0.134651	0.760025	1	0.297231	0.13867	0.683338	0.276302	0.520972	-0.134651				0.914797
											0.168759	0.302541	1	0.133604	0.231135	0.306571	0.044497	0.243894	0.168759				0.141702
											0.62221	0.903159	1	0.524665	0.913611	0.678969	0.959874	0.200197	0.62221				0.548258
											0.342947	0.582653	1	0.215611	0.913855	0.170003	0.198256	0.347046	0.342947				0.00336437
											0.502653	0.718018	1	0.501189	0.798756	0.964206	0.993294	0.59444	0.502653				0.212528
											0.431396	0.598995	1	0.82739	0.534074	0.406662	0.649447	0.451999	0.431396				0.292206
											0.736577	0.609019	1	0.474636	0.364121	0.346951	0.547741	0.771013	0.736577				0.0696572
											0.809892	0.441791	1	0.829195	0.734892	0.810656	0.869758	0.368448	0.809892				0.164401
											0.429453	0.366565	1	0.687209	0.461573	0.830999	0.717622	0.86808	0.429453				0.248398
											0.350947	0.469605	1	0.579965	0.476489	0.553202	0.602053	0.376525	0.350947				0.407966
											0.270508	0.627041	1	0.211804	0.100037	0.43582	0.420489	0.482061	0.270508				0.102318
											0.412848	0.882881	1	0.84352	0.758377	0.790673	0.814358	0.751056	0.412848				0.515361
											0.766033	0.139113	1	0.165899	0.433392	0.434977	0.182554	0.33345	0.766033				0.277698
											0.392649	0.545228	1	0.571312	0.198096	0.584692	0.565315	0.324964	0.392649				0.686589
											0.34865	0.462522	1	0.277713	0.645744	0.356033	0.185825	0.558581	0.34865				0.255109
											0.436268	0.495307	1	0.720734	0.646937	0.697455	0.593487	0.933909	0.436268				1
											-0.0930338	0.463282	1	-0.220895	0.201896	0.490017	-0.313078	0.129711	-0.0930338				0.603604
											0.00107919	0.989776	1	0.316049	-0.0535925	-0.0911844	0.24719	0.0406406	0.00107919				0.596888
											0.279499	0.113166	1	0.314573	0.219276	-0.0625494	0.252436	0.267055	0.279499				0.239711
											0.516082	0.453749	1	0.0947253	0.694428	0.739873	0.462302	0.519976	0.516082				0.36495
											0.886952	0.647869	1	0.640324	0.728036	0.690247	0.465255	0.554156	0.886952				1
											0.276972	0.246338	1	0.672509	0.119351	0.144535	-0.503281	0.105809	0.276972				0.106972
											0.691338	0.971841	1	0.769149	0.393851	0.688663	0.806731	0.52744	0.691338				0.382339
											0.383906	0.444015	1	0.609456	0.576238	0.589294	0.446823	0.499374	0.383906				0.546562
											0.588009	0.18619	1	0.0123715	0.69292	0.635047	0.257818	0.106475	0.588009				0.422512
											0.582167	0.88878	1	0.825501	0.454047	0.584243	0.405964	0.651175	0.582167				0.724322
											0.199102	0.316385	1	0.523945	0.340066	0.112625	0.159876	0.414881	0.199102				0.645159
											0.609512	0.490562	1	0.214689	0.205123	0.203954	0.215688	0.512544	0.609512				0.907172
											0.222542	0.281294	1	0.435807	0.36236	0.371959	0.048673	0.103916	0.222542				0.330973
											0.586067	0.562487	1	0.499328	0.319346	0.548693	0.50266	0.483146	0.586067				0.490453
											0.717415	0.20067	1	0.244716	0.161589	0.155755	0.341874	0.289896	0.717415				0.12056
											0.575459	0.566863	1	0.605831	0.389632	0.503261	0.784822	0.695694	0.575459				0.364758
											0.773492	0.232986	1	0.328705	0.975673	0.70016	0.728554	0.706192	0.773492				0.798944
											0.371154	0.284201	1	0.168192	0.398887	0.281771	0.111763	0.497493	0.371154				0.0479848
											0.579816	0.524059	1	0.735466	0.929426	0.527958	0.540508	0.809606	0.579816				0.447339
											0.976566	0.364261	1	0.266672	0.950829	0.628803	0.381846	0.412839	0.976566				0.264474
											0.951492	0.515318	1	0.379808	0.518669	0.529586	0.581685	0.323858	0.951492				0.516027
											0.57913	0.555148	1	0.655157	0.4052	0.593979	0.319238	0.872537	0.57913				0.758332
											0.301006	0.365664	1	0.418251	0.132072	0.279564	0.137442	0.191682	0.301006				0.308564
											0.63938	0.421802	1	0.477604	0.804559	0.613344	0.514773	0.90388	0.63938				0.148821
											0.576414	0.399133	1	0.611058	0.9769	0.601834	0.365672	0.824733	0.576414				0.379179
											0.446319	0.685861	1	0.305687	0.529882	0.562916	0.450138	0.332927	0.446319				0.250877
											0.371235	0.359765	1	0.705636	0.671517	0.252784	0.598879	0.3692	0.371235				0.169571
											0.697062	0.677507	1	0.517572	0.518881	0.42633	0.710029	0.766502	0.697062				0.0113453
											0.535046	0.603429	1	0.577015	0.872804	0.406917	0.487087	0.564069	0.535046				0.337938
											0.856907	0.115646	1	0.646523	0.918067	0.251674	0.685931	0.319923	0.856907				0.263024
											0.516796	0.749924	1	0.709492	0.646746	0.713873	0.583501	0.385277	0.516796				0.0394886
											0.647198	0.762496	1	0.112284	0.168923	0.704564	0.681673	0.204879	0.647198				0.0457674
											0.650753	0.533704	1	0.307283	0.229202	0.645842	0.912471	0.663028	0.650753				0.470883
											0.0143531	0.322704	1	0.125314	0.0546472	0.134939	0.359728	0.0349103	0.0143531				0.144396
											0.0193548	-0.0422746	1	0.188489	0.0722968	0.314429	0.747646	-0.0135645	0.0193548				0.893328
											0.22528	0.702537	1	0.252435	0.120683	0.506708	0.0563409	0.0616587	0.22528				0.313905
											0.97067	0.953802	1	0.554089	0.247898	0.498057	0.114202	0.431348	0.97067				0.0126767
											0.753378	0.575551	1	0.925983	0.68269	0.392151	0.884635	0.9028	0.753378				0.552207
											0.150076	0.652442	1	0.653332	0.727505	0.652789	0.288488	0.291795	0.150076				0.369728
											0.21665	0.311815	1	0.151044	0.415816	0.383093	0.460144	0.178287	0.21665				0.424106
											0.622126	0.709095	1	0.727247	0.482033	0.376086	0.40439	0.361545	0.622126				0.168099
											0.914434	0.832967	1	0.98339	0.651246	0.505766	0.205899	0.510963	0.914434				0.617874
											0.158578	0.289338	1	0.355009	0.192287	0.199358	0.23619	0.270888	0.158578				0.652777
											0.313841	0.545448	1	0.229491	0.416088	0.160371	0.210085	0.130194	0.313841				0.709697
											0.234684	0.340664	1	0.656766	0.177841	0.289294	0.169798	0.290722	0.234684				0.353543
											0.291333	0.342591	1	0.544567	0.20322	0.314038	0.477604	0.511351	0.291333				0.174374
											0.406308	0.395492	1	0.435214	0.882419	0.482653	0.306216	0.619051	0.406308				0.45557
											0.488332	0.774139	1	0.487474	0.497922	0.799888	0.374032	0.235132	0.488332				0.254136
											0.276089	0.361931	1	0.815448	0.569115	0.482504	0.594723	0.772786	0.276089				0.688519
											0.0971308	0.201047	1	0.288056	0.0202909	0.110768	0.18447	0.204366	0.0971308				0.5613
											0.528912	0.5651	1	0.408708	0.682534	0.621146	0.280984	0.367656	0.528912				0.573576
											0.192859	0.903557	1	0.231183	0.19705	0.36598	0.270991	0.392518	0.192859				0.0433817
											0.495508	0.512707	1	0.300647	0.601847	0.501551	0.916844	0.34929	0.495508				0.704373
											0.362994	0.478302	1	0.293291	0.517518	0.197153	0.173452	0.162488	0.362994				0.630761
											0.416116	0.737396	1	0.547677	0.735057	0.458361	0.226421	0.297797	0.416116				0.222681
											0.531222	0.775542	1	0.456754	0.448461	0.516693	0.635749	0.838524	0.531222				0.217633
											0.424457	0.872455	1	0.61168	0.271434	0.665087	0.642531	0.502022	0.424457				0.0569537
											0.215928	0.532192	1	-0.0729666	0.389157	0.310493	0.89223	0.197992	0.215928				0.317379
											0.198179	0.778516	1	0.912937	0.948135	0.749253	0.518166	0.565569	0.198179				0.401921
											0.823131	0.418309	1	0.699383	0.511093	0.980533	0.609004	0.36465	0.823131				0.198202
											0.364339	0.962429	1	0.683219	0.575803	0.644027	0.436023	0.359701	0.364339				0.000194575
											0.0684065	0.734812	1	0.277815	0.443918	0.503382	0.999611	0.930286	0.0684065				0.0691307
											0.535116	0.975729	1	0.61369	0.507453	0.849547	0.66097	0.559333	0.535116				0.360222
											0.447848	0.341801	1	0.709799	0.517617	0.53658	0.470349	0.441462	0.447848				0.23274
											0.735369	0.702914	1	0.959416	0.831926	0.360507	0.535332	0.597142	0.735369				0.469891
											0.352545	0.493882	1	0.804397	0.44857	0.455321	0.360645	0.541689	0.352545				0.670921
											0.319902	0.567495	1	0.357072	0.179969	0.398592	0.196945	0.578452	0.319902				0.0495112
											0.764253	0.705099	1	0.262471	0.390824	0.638572	0.668535	0.460341	0.764253				0.155101
											0.247945	0.926234	1	0.646837	0.367165	0.856522	0.73145	0.813091	0.247945				0.813825
											0.182157	0.104948	1	0.118166	0.192361	0.165142	0.102642	0.0571969	0.182157				0.169785
											0.197494	0.264556	1	0.96979	0.36056	0.392129	0.709717	0.412886	0.197494				0.169024
											0.633247	0.400511	1	0.661876	0.442556	0.446941	0.710829	0.585196	0.633247				0.00210349
											0.639939	0.784103	1	0.593051	0.490165	0.273603	0.995802	0.898529	0.639939				0.430729
											0.356387	0.403797	1	0.659503	0.422618	0.365014	0.397889	0.151404	0.356387				0.467111
											0.266173	0.254449	1	0.23351	0.0771686	0.560494	0.363224	0.18042	0.266173				0.0180713
											0.118065	0.35267	1	0.883935	0.198232	0.159927	0.964499	0.325331	0.118065				0.0929593
											0.636221	0.736313	1	0.601104	0.845676	0.611062	0.590406	0.408977	0.636221				0.439879
											0.270584	0.0840269	1	0.225519	0.101882	0.0854247	0.389006	0.0695161	0.270584				0.0802251
											0.351497	0.317768	1	0.285702	0.348376	0.842532	0.851466	0.443974	0.351497				0.0607097
											0.429784	0.384798	1	0.391649	-0.13092	0.379767	0.88553	0.20057	0.429784				0.222328
											0.701085	0.643774	1	0.538897	0.899659	0.409583	0.69263	0.367343	0.701085				0.359692
											0.309811	0.401963	1	0.453193	0.23725	0.370248	0.470922	0.333942	0.309811				0.302265
											0.571255	0.603702	1	0.944579	0.579653	0.384008	0.535786	0.960277	0.571255				0.126773
											0.978925	0.858214	1	0.590527	0.33403	0.665099	0.767971	0.0578727	0.978925				0.285575
											0.526497	0.619323	1	0.508662	0.680425	0.465606	0.555724	0.633291	0.526497				0.318039
											0.359712	0.607772	1	0.47788	0.889582	0.746446	0.517406	0.704183	0.359712				0.383358
											0.554749	0.389686	1	0.340476	0.520563	0.399591	0.445758	0.258446	0.554749				0.393013
											0.2409	0.293778	1	0.805478	0.39124	0.664999	0.435737	0.375405	0.2409				0.206326
											0.351581	0.592778	1	0.0609317	0.759845	0.738099	0.657926	0.539567	0.351581				0.0815805
											0.60656	0.848315	1	0.44865	0.250929	0.720343	0.369843	0.573232	0.60656				0.101331
											0.533127	0.450022	1	0.917576	0.957343	0.325306	0.746565	0.748728	0.533127				0.0608739
											0.0394906	0.195027	1	0.0885667	0.337023	0.359432	0.885238	0.303185	0.0394906				0.273841
											0.458912	0.199978	1	0.541105	0.43071	0.0162641	0.570055	0.178431	0.458912				0.240706
											0.204417	0.0756319	1	0.337623	0.323024	0.473287	0.611985	0.210053	0.204417				0.570614
											0.176624	0.287368	1	0.318489	0.268311	0.241655	0.273387	0.110332	0.176624				0.911648
											0.203044	0.0577617	1	0.0531743	0.0487852	0.0513465	0.0462176	0.45653	0.203044				0.565165
											0.197988	0.163685	1	0.177957	0.423922	0.193917	0.277821	0.0977798	0.197988				0.153972
											-0.0569516	-0.135464	1	0.838245	-0.0248743	0.179535	0.733144	0.497122	-0.0569516				0.216601
											0.441614	0.284021	1	0.47296	0.883754	0.172535	0.643925	0.572334	0.441614				0.174379
											0.308598	0.316464	1	0.336657	-0.0685692	0.209191	0.703028	0.33214	0.308598				0.317208
											0.0252465	0.163432	1	0.0504212	0.0396146	0.0857097	0.518363	0.216636	0.0252465				0.324794
											0.489609	0.588522	1	0.271907	0.235815	0.832829	0.509668	0.151902	0.489609				0.513472
											0.757375	0.668302	1	0.450513	0.342737	0.216128	0.321465	0.441653	0.757375				0.630202
											0.0531355	0.213961	1	0.821251	0.773121	0.0947193	0.168416	0.186294	0.0531355				0.0849637
											0.244106	0.730957	1	0.512057	0.36643	0.651461	0.84338	0.637576	0.244106				0.129906
											0.171912	0.202388	1	0.639455	0.346652	0.334745	0.770059	0.659801	0.171912				0.617892
											0.597059	0.176944	1	0.161592	0.264334	0.516249	0.236176	0.365695	0.597059				0.19491
											0.847481	0.63119	1	0.642848	0.0678037	0.514216	0.673766	0.839695	0.847481				0.19597
											0.209184	0.338053	1	0.958373	0.344115	0.238237	0.672283	0.646782	0.209184				0.655674
											0.504112	0.842242	1	0.808291	0.430984	0.182565	0.207967	0.552875	0.504112				0.391841
											0.416313	0.578308	1	0.253775	0.258558	0.313011	0.436946	0.214232	0.416313				0.0520594
											0.736514	0.633491	1	0.972771	0.498768	0.763515	0.901033	0.729016	0.736514				0.0470253
											0.832329	0.509101	1	0.169644	0.0524284	0.531074	0.910174	0.46062	0.832329				0.677621
											0.411662	0.618603	1	0.254886	0.498666	0.322695	0.192165	0.0965642	0.411662				0.799837
											0.713463	0.889865	1	0.800237	0.948257	0.357389	0.111211	0.116489	0.713463				0.0239483
											0.297302	0.14887	1	0.668322	0.118489	0.542781	0.953224	0.572057	0.297302				0.360567
											0.589383	0.315398	1	0.42555	0.517178	0.386608	0.469976	0.446855	0.589383				0.000363288
											0.507478	0.908488	1	0.508213	0.72155	0.907828	0.456204	0.149415	0.507478				0.351917
											0.339267	0.414956	1	0.28492	0.264967	0.117084	0.479381	0.459122	0.339267				0.165172
											0.715624	0.658403	1	0.180725	0.717361	0.471736	0.322322	0.344593	0.715624				0.898835
											0.307458	-0.259938	1	0.524553	0.0544797	0.302114	0.0532775	0.0129618	0.307458				0.309502
											0.231593	0.189063	1	0.449614	0.204437	0.184186	0.527298	0.274795	0.231593				0.287894
											0.301761	0.241442	1	0.183422	0.158031	0.163181	0.552922	0.6559	0.301761				0.543435
											0.199958	0.724643	1	0.159476	-0.0217793	0.037391	0.295811	0.341816	0.199958				0.123111
											0.673314	0.824499	1	0.367873	0.346094	0.0767109	0.780768	0.647888	0.673314				0.282585
											0.3563	0.190407	1	0.21313	0.0212042	0.204268	0.559351	0.325927	0.3563				0.344625
											0.723465	0.453306	1	0.181042	0.351633	0.610202	0.487404	0.506626	0.723465				0.178709
											0.622866	0.230394	1	0.546875	0.762317	0.532132	0.474919	0.381047	0.622866				0.464017
											0.115129	0.386354	1	0.323559	0.178529	0.460921	0.366104	0.351603	0.115129				0.654667
											0.359634	0.41554	1	0.864237	0.240784	0.190761	0.208703	0.328473	0.359634				0.128413
											0.542477	0.549242	1	0.358269	0.848038	0.424234	0.435361	0.340715	0.542477				0.108409
											0.83935	0.885697	1	0.802506	0.435855	0.35543	0.777078	0.99766	0.83935				0.189022
											0.377755	0.706381	1	0.751611	0.46794	0.768141	0.682054	0.563778	0.377755				0.714397
											0.355208	0.896419	1	0.129617	0.246435	0.168259	0.166591	0.863608	0.355208				0.15295
											0.286871	0.755157	1	0.278229	0.495288	0.458582	0.73468	0.446066	0.286871				0.337217
											0.37501	0.394831	1	0.0181926	0.0332972	0.172293	0.495644	0.152032	0.37501				1
											0.301107	0.710912	1	0.139048	0.134271	0.17089	-0.0913045	0.394429	0.301107				0.849817
											0.0625432	0.254871	1	0.11341	0.44274	0.0720652	0.081188	0.0655507	0.0625432				0.98146
											0.0319177	0.391406	1	0.425243	0.138259	0.0948824	0.0093565	0.0724105	0.0319177				0.267691
											0.685412	0.721684	1	0.748093	0.271492	0.454544	0.577672	0.9737	0.685412				0.277531
											0.128764	0.296204	1	0.123625	0.135087	0.438279	0.56552	0.464602	0.128764				0.452372
											0.531841	0.551802	1	0.758018	0.637133	0.478663	0.377058	0.643767	0.531841				1
											0.203617	0.149264	1	0.249814	0.122942	-0.0254797	-0.00138076	0.083705	0.203617				0.254297
											0.037391	-0.117406	1	0.459313	0.392641	0.164957	0.594518	0.804144	0.037391				0.155334
											0.262961	0.821669	1	0.947907	0.140971	0.342128	0.731101	0.305565	0.262961				0.0652194
											0.960177	0.751931	1	0.90882	0.491359	0.613289	0.877547	0.362848	0.960177				0.342881
											0.224998	0.460241	1	0.147629	0.301121	0.353713	0.489335	0.174682	0.224998				0.586352
											0.571941	0.376764	1	0.216937	0.185623	0.242063	0.260754	0.236208	0.571941				0.90303
											0.190402	0.513451	1	0.461404	0.4814	0.0263114	0.0509554	-0.0335261	0.190402				0.0153815
											0.302626	0.285775	1	0.110289	0.298169	0.220997	0.969703	0.267059	0.302626				0.139068
											0.270481	0.267912	1	0.37634	0.527063	0.421209	0.755821	0.877421	0.270481				0.143486
											0.349909	0.430875	1	0.55889	0.134388	0.321051	0.749037	0.699313	0.349909				0.236682
											0.740281	0.515586	1	0.283213	0.46541	0.835323	0.365138	0.601066	0.740281				0.0521948
											0.816837	0.868458	1	0.451419	0.73892	0.777506	0.900789	0.874639	0.816837				0.353091
											0.256868	0.648323	1	0.285447	0.629337	0.294312	0.478097	0.635267	0.256868				0.0780554
											0.95614	0.941281	1	0.594875	0.535869	0.804976	0.536894	0.536798	0.95614				0.555916
											0.657023	0.632	1	0.660898	0.398427	0.469056	0.285417	0.389751	0.657023				0.0403765
											0.546577	0.645354	1	0.278891	0.173966	0.259566	0.922381	0.404307	0.546577				0.164513
											0.528079	0.818576	1	0.932542	0.790258	0.760767	0.717457	0.727352	0.528079				0.13055
											0.938452	0.895839	1	0.293601	0.376947	0.688945	0.462537	0.31945	0.938452				0.0503438
											0.260917	0.428968	1	0.915436	0.991624	0.880765	0.904138	0.504879	0.260917				0.358838
											0.487287	0.894015	1	0.753719	0.293387	0.584267	0.471846	0.367058	0.487287				0.852782
											0.102388	0.408981	1	0.0952637	0.165809	0.648436	0.0794578	0.0618608	0.102388				0.256503
											0.618186	0.877557	1	0.719998	0.484259	0.651598	0.591719	0.454132	0.618186				0.431731
											0.334984	0.501743	1	0.812376	0.170499	0.608924	0.39691	0.394611	0.334984				0.00585963
											0.0820237	0.396741	1	-0.0520415	0.394684	0.198685	0.988349	0.189507	0.0820237				0.267875
											0.682735	0.379827	1	0.559095	0.65598	0.166238	0.577443	0.402728	0.682735				0.839822
											-0.00456841	0.410687	1	0.163662	0.626001	0.285338	0.0870615	0.0964251	-0.00456841				0.224571
											0.411986	0.19813	1	0.720097	0.250445	0.037562	0.633226	0.459245	0.411986				0.231641
											0.69651	0.551785	1	0.431815	0.416182	0.319273	0.62385	0.497717	0.69651				0.578829
											0.554806	0.231939	1	0.345908	0.312786	0.284658	0.266762	0.373722	0.554806				0.741049
											0.301346	0.181047	1	0.0351137	0.347055	0.0640706	0.148733	0.189513	0.301346				0.126912
											0.449275	0.58083	1	0.763112	0.53929	0.872242	0.774762	0.674762	0.449275				0.382654
											-0.000715629	0.253046	1	0.265924	0.23365	0.183439	0.446493	0.107722	-0.000715629				0.829759
											0.00287433	0.0935332	1	0.182735	0.0775987	0.168196	0.0930401	0.0473998	0.00287433				0.855273
											0.101211	0.129108	1	0.320145	0.152299	0.0969619	0.0780083	0.164008	0.101211				0.838413
											0.182667	0.552703	1	0.219733	0.435046	0.107445	0.0878949	0.253001	0.182667				0.273962
											0.441955	0.340451	1	0.456529	0.28381	0.308862	0.569905	0.0642297	0.441955				0.048562
											0.652103	0.955011	1	0.570734	0.502388	0.949867	0.907374	0.613002	0.652103				0.93162
											0.452569	0.147286	1	0.54138	0.253601	0.0570251	0.0354004	0.221463	0.452569				0.588766
											0.62747	0.818012	1	0.313521	0.724371	0.211733	0.237274	0.939702	0.62747				0.0511776
											0.926973	0.901312	1	0.881533	0.922578	0.829091	0.884411	0.976629	0.926973				0.133272
											0.975621	0.440579	1	-0.0485001	0.00876107	0.408934	0.764801	0.665927	0.975621				0.421304
											0.328719	0.685324	1	0.737396	0.764215	0.200293	0.407158	0.296374	0.328719				0.202698
											0.744176	0.360325	1	0.62689	0.242031	0.37889	0.662928	0.429387	0.744176				0.053255
											0.73946	0.661384	1	0.451012	0.566555	0.324315	0.898875	0.709148	0.73946				0.813581
											0.288338	0.27185	1	0.253536	0.298982	0.351928	0.10279	0.216723	0.288338				0.121923
											0.867729	0.37724	1	0.457291	0.386292	0.545371	0.782654	0.877324	0.867729				0.139647
											0.428231	0.617836	1	0.532114	0.536136	0.453201	0.754929	0.461878	0.428231				0.0727057
											0.804445	0.438816	1	0.674484	0.448936	0.130486	0.38335	0.583054	0.804445				0.316438
											0.146736	0.388713	1	0.299376	0.312331	0.12393	0.519251	0.208229	0.146736				0.27738
											0.685482	0.549802	1	0.872118	0.346743	0.457143	0.565705	0.567204	0.685482				0.258853
											0.39626	0.767984	1	0.421822	0.497065	0.681824	0.588748	0.410413	0.39626				0.210973
											0.740207	0.281297	1	0.569988	0.634239	0.536923	0.587973	0.874799	0.740207				0.109716
											0.822307	0.939729	1	0.836032	0.599389	0.792932	0.802262	0.942571	0.822307				0.445024
											0.257224	0.270643	1	0.403078	-0.118086	0.825066	0.38406	0.418812	0.257224				0.0780386
											0.467	0.693851	1	0.201312	0.475988	0.56201	0.855221	0.466952	0.467				0.218035
											0.650221	0.739914	1	0.350476	0.193623	0.449753	0.641989	0.661508	0.650221				0.301355
											0.328664	0.44905	1	0.460282	0.358215	0.654645	0.536859	0.997139	0.328664				0.175663
											0.878091	0.636339	1	0.872515	0.568302	0.606589	0.583532	0.611779	0.878091				0.0124476
											0.253264	0.228945	1	0.327793	0.920386	-0.00754094	0.975411	0.64767	0.253264				0.0519129
											0.825588	0.612026	1	0.554419	0.80061	0.915334	0.901298	0.875743	0.825588				0.319167
											0.0400989	0.32007	1	0.23787	0.321664	0.450242	0.516108	0.496043	0.0400989				0.188967
											-1.02219	-0.224868	1	0.0743779	-0.719819	-1.15877	0.682132	-0.111096	-1.02219				0.276951
											0.574082	0.636688	1	0.649113	0.508102	0.644447	0.566231	0.737887	0.574082				0.442873
											0.220295	0.766611	1	0.135435	0.457047	0.741246	0.386124	0.956836	0.220295				0.0341693
											0.755138	0.829085	1	0.936708	0.992409	0.64742	0.751656	0.87481	0.755138				0.467715
											0.388031	0.724725	1	0.248886	0.512776	0.248468	0.362662	0.339199	0.388031				0.0389167
											0.752224	0.651815	1	0.772396	0.603826	0.480341	0.925082	0.774253	0.752224				0.186818
											0.235443	0.736304	1	0.150039	0.00395056	0.401539	0.685178	0.183397	0.235443				0.240337
											0.514562	0.682483	1	0.534868	0.469729	0.522511	0.612464	0.31817	0.514562				0.48776
											0.254367	0.560079	1	-0.0139705	0.56024	0.308189	0.344302	0.023	0.254367				0.144665
											0.544636	0.246267	1	0.338889	0.629289	0.777039	0.747236	0.489216	0.544636				0.0390834
											0.370709	0.48924	1	0.511814	0.731437	0.453108	0.924773	0.542676	0.370709				0.256812
											0.155542	0.355281	1	0.419583	0.431162	0.679017	0.591328	0.462839	0.155542				0.670666
											0.332962	0.57718	1	-0.0887747	0.450585	0.0384568	0.197127	0.0788242	0.332962				1
											0.271475	0.643841	1	0.930149	0.40963	0.356845	-0.0771217	0.137651	0.271475				0.201752
											0.568979	0.785579	1	0.445575	0.926694	0.481951	0.664237	0.983576	0.568979				0.173058
											0.514296	0.5706	1	0.123483	0.272753	0.37047	0.704945	0.232807	0.514296				0.30355
											0.637831	0.644786	1	0.699781	0.293371	0.518268	0.534272	0.542085	0.637831				0.179952
											0.740634	0.819106	1	0.2174	0.422358	0.569266	0.603587	0.386977	0.740634				0.620363
											0.0704119	0.14688	1	0.324101	0.307233	0.0218796	0.234292	0.233352	0.0704119				0.566928
											0.424718	-0.111526	1	0.495287	0.331624	0.0567051	0.438685	0.136889	0.424718				0.245368
											0.649141	0.597625	1	0.555625	0.531292	0.98626	0.713527	0.467027	0.649141				0.259282
											0.797171	0.173637	1	0.517528	0.259077	0.527881	0.588207	0.613087	0.797171				0.435333
											0.119064	0.247008	1	0.497882	0.0722895	0.33856	0.393405	0.711	0.119064				0.347104
											0.810597	0.612973	1	0.624195	0.474507	0.828082	0.484667	0.945336	0.810597				0.144316
											0.562951	0.434323	1	0.217429	0.515126	0.501164	0.747769	0.492025	0.562951				0.749114
											0.247653	0.138645	1	0.291174	0.931794	0.966596	0.255859	0.146623	0.247653				0.392937
											0.366404	0.0666316	1	0.670654	0.226698	0.0575244	0.435815	0.28878	0.366404				0.680446
											0.262187	0.257217	1	0.30438	0.0611472	0.0858488	0.19016	0.699313	0.262187				0.427574
											0.410735	0.356589	1	0.231053	0.287036	0.331729	0.400978	0.299276	0.410735				0.130558
											0.368837	0.308439	1	0.322921	0.398791	0.870629	0.769038	0.580545	0.368837				0.101491
											0.264351	0.277638	1	0.253354	0.0383106	0.162673	0.81572	0.257318	0.264351				0.0691599
											0.839136	0.20829	1	0.833116	0.963829	0.651418	0.332196	0.434655	0.839136				0.266725
											0.39071	0.577232	1	0.260801	0.286686	0.430914	0.578875	0.514678	0.39071				0.807983
											0.141572	0.101262	1	0.304563	0.142285	0.153113	0.106205	0.201145	0.141572				0.484442
											0.140433	0.3281	1	0.580152	0.335672	0.186079	0.347308	0.0591131	0.140433				0.153916
											0.543445	0.26279	1	0.79442	0.218354	0.237913	0.540785	0.582492	0.543445				0.0141995
											0.369086	0.385042	1	0.210189	0.31805	0.36092	0.971999	0.227669	0.369086				0.29686
											0.515381	0.374047	1	0.371769	0.301915	0.244198	0.542187	0.180605	0.515381				0.280296
											0.827713	0.707334	1	0.542927	0.524395	0.702163	0.336762	0.965824	0.827713				0.637452
											0.918873	0.572081	1	0.165012	0.0312896	0.0676669	0.22141	0.311282	0.918873				0.441303
											0.491431	0.396641	1	0.994731	0.724529	0.477768	0.372219	0.385591	0.491431				0.188234
											0.340678	0.940663	1	0.87872	0.566808	0.149062	0.683171	0.660749	0.340678				0.499351
											0.22071	0.835181	1	0.222416	0.349115	0.278875	0.238697	0.174371	0.22071				0.233319
											0.255537	0.504945	1	0.187568	0.287507	0.331621	0.62164	0.317941	0.255537				0.342143
											0.557684	0.500081	1	0.858077	0.615994	0.493649	0.490154	0.369904	0.557684				0.117222
											0.31606	0.450201	1	0.236862	0.37218	0.440672	0.790154	0.688885	0.31606				0.231211
											0.498015	0.355406	1	0.381952	0.132741	0.696398	0.624417	0.450629	0.498015				0.410066
											0.617579	0.773271	1	0.814691	0.573605	0.392466	0.418374	0.354059	0.617579				0.0211904
											0.722565	0.412248	1	0.906041	0.836577	0.325221	0.921527	0.945271	0.722565				0.244487
											0.769524	0.815213	1	0.595739	0.775671	0.494905	0.674888	0.445558	0.769524				0.017077
											0.269623	0.805906	1	0.513225	0.787316	0.778843	0.248255	0.142044	0.269623				0.299764
											0.511859	0.24699	1	0.707182	0.950101	0.643317	0.0857359	0.117296	0.511859				0.448513
											0.238796	0.321747	1	0.150705	0.325443	0.845088	0.31389	0.0689729	0.238796				0.126549
											0.661988	0.294668	1	0.555423	0.853811	0.978802	0.447521	0.756974	0.661988				0.91926
											0.0164647	0.690062	1	0.344935	0.313637	0.323031	0.0420681	0.110355	0.0164647				0.28659
											0.288366	0.288893	1	0.1539	0.148206	0.272631	0.554497	0.102142	0.288366				0.126043
											0.323673	0.078663	1	0.42748	-0.0748166	0.298937	0.776132	-0.0150492	0.323673				0.0998162
											0.211602	0.654471	1	0.621575	0.529672	0.652881	0.818486	0.733951	0.211602				0.19976
											0.386817	0.505515	1	0.361989	0.374948	0.359241	0.667	0.619821	0.386817				0.463664
											0.245033	0.50819	1	0.848981	0.291099	0.41213	0.366434	0.200498	0.245033				0.68808
											0.24553	0.693001	1	0.665701	0.47206	0.137002	0.184778	0.314628	0.24553				0.466041
											0.576847	0.79666	1	0.377402	0.342581	0.941485	0.364218	0.294067	0.576847				0.175109
											0.678933	0.915207	1	0.629381	0.701628	0.642448	0.312877	0.398285	0.678933				0.645332
											0.0718136	0.25486	1	0.519097	0.315931	0.206715	0.21556	0.592729	0.0718136				0.541312
											0.367799	0.729127	1	0.669174	0.607771	0.402235	0.297596	0.574409	0.367799				0.752997
											0.316241	0.405641	1	0.184823	0.426794	0.65727	0.140903	0.456574	0.316241				0.299447
											0.538089	0.407527	1	0.683335	0.443463	0.37136	0.539116	0.163596	0.538089				0.138718
											0.644431	0.632209	1	0.868008	0.883879	0.74455	0.756362	0.591788	0.644431				0.222646
											0.925415	0.843211	1	0.747742	0.885126	0.907125	0.635797	0.847212	0.925415				0.32072
											0.382911	0.77973	1	0.628655	0.0683815	0.930759	0.514326	0.298507	0.382911				0.09857
											0.68674	0.66834	1	0.540792	0.140399	0.540079	0.820549	0.644043	0.68674				0.280507
											0.26719	0.275541	1	0.450723	0.607071	0.495388	0.561882	0.352864	0.26719				0.693021
											0.221696	0.176834	1	0.255219	0.193045	0.196885	0.18132	0.241819	0.221696				0.159208
											0.188569	0.905603	1	0.72349	0.911816	0.867399	0.725316	0.873006	0.188569				0.647685
											0.380551	0.574382	1	0.589528	0.218254	0.220094	0.213824	0.79471	0.380551				0.939253
											0.0042329	0.411634	1	0.138168	0.133664	0.0732019	0.0313251	0.0392735	0.0042329				0.587567
											0.190697	0.303748	1	0.385483	0.180653	0.0764757	0.259789	0.129016	0.190697				0.679452
											0.158813	0.674742	1	0.309818	0.175734	0.0723886	0.190865	0.0488867	0.158813				0.0754272
											0.478633	0.867927	1	0.302881	0.33204	0.746179	0.356279	0.345011	0.478633				0.294371
											-0.0623799	0.124741	1	0.39633	0.223798	0.0504329	0.545152	0.255977	-0.0623799				0.778515
											0.180212	0.252886	1	0.137217	0.253235	0.315905	0.124534	0.385279	0.180212				0.210154
											0.874632	0.602481	1	0.688118	0.799825	0.456037	0.652683	0.363356	0.874632				0.803315
											0.163246	0.237604	1	0.122997	0.112152	0.18115	0.109069	0.0104691	0.163246				0.563803
											0.541267	0.979464	1	0.595832	0.405315	0.117295	0.278933	0.693872	0.541267				0.0909961
											0.816793	0.864509	1	0.663175	0.609659	0.720298	0.272032	0.266487	0.816793				0.312802
											0.425063	0.704554	1	0.357296	0.482853	0.444788	0.523459	0.445739	0.425063				0.508869
											0.394449	0.7613	1	0.419134	0.363165	0.29747	0.325497	0.642262	0.394449				0.162549
											0.826079	0.568383	1	0.263411	0.541978	0.355505	0.720357	0.512567	0.826079				0.421781
											0.3777	0.291235	1	0.457326	0.425748	0.748714	0.406686	0.773304	0.3777				0.0125652
											0.673802	0.745097	1	0.481468	0.502658	0.902296	0.975182	0.93163	0.673802				0.255153
											0.154633	0.411223	1	0.13233	0.31773	0.265651	0.593431	0.459923	0.154633				0.0171252
											0.758777	0.812931	1	0.833552	0.821625	0.532991	0.799274	0.805483	0.758777				0.248645
											0.431605	0.832058	1	0.284319	0.403579	0.701559	0.601737	0.740087	0.431605				0.627407
											0.206612	0.499325	1	0.791678	0.427559	0.585667	0.228949	0.219223	0.206612				0.177484
											0.693924	0.868922	1	0.531806	0.199099	0.915966	0.698537	0.662256	0.693924				0.0188854
											0.965275	0.613966	1	0.554183	0.296524	0.970597	0.962929	0.847091	0.965275				1
											0.33448	0.250269	1	0.258662	0.183787	0.290143	-0.0742063	0.503779	0.33448				0.846018
											0.445646	0.582674	1	0.606073	0.16831	0.159876	0.0834131	0.365407	0.445646				0.414237
											0.541176	0.523536	1	0.428808	0.295458	0.254433	0.41419	0.406843	0.541176				0.0840033
											0.312224	0.374404	1	0.501057	0.494585	0.526154	0.845013	0.894183	0.312224				0.656623
											0.459924	0.264007	1	0.530598	0.204379	0.491888	0.207275	0.203107	0.459924				0.0859835
											0.294243	0.465393	1	0.315308	0.563618	0.696711	0.841649	0.402018	0.294243				0.215956
											0.405607	0.196917	1	0.725088	0.653356	0.132951	0.465048	0.467534	0.405607				0.527463
											0.629892	0.740374	1	0.555356	0.309087	0.625652	0.309361	0.441447	0.629892				0.337808
											0.813693	0.895352	1	0.400612	0.53716	0.443184	0.598732	0.577821	0.813693				0.350745
											0.456161	0.99132	1	0.568674	0.544407	0.170374	0.480664	0.471817	0.456161				0.390987
											0.34584	0.460252	1	0.212073	0.353498	0.352935	0.437828	0.694701	0.34584				0.570702
											0.264693	0.583746	1	0.0821463	0.427421	0.18868	0.273316	0.239192	0.264693				0.252172
											0.817818	0.444658	1	0.483108	0.205625	0.131935	0.597225	0.486746	0.817818				0.425421
											0.311392	0.0897737	1	0.441378	0.385289	0.462166	0.403095	0.271174	0.311392				0.427755
											0.248119	0.673787	1	0.933276	0.628577	0.460242	0.4008	0.346023	0.248119				0.303035
											0.238531	0.380088	1	0.503074	0.741741	0.0836586	0.658378	0.940538	0.238531				0.0496443
											0.252328	0.587541	1	0.618085	0.964392	0.391016	0.905407	0.717247	0.252328				0.557226
											0.674613	0.70047	1	0.50386	0.416391	0.305803	0.284335	0.461146	0.674613				0.564393
											0.452078	0.444935	1	0.591919	0.351246	0.29813	0.278451	0.673465	0.452078				0.197471
											0.689908	0.801154	1	0.371676	0.592237	0.807901	0.670187	0.535398	0.689908				0.2287
											0.359759	0.83819	1	0.355675	0.958259	0.526163	0.508105	0.280924	0.359759				0.404567
											0.386272	0.769083	1	0.696836	0.572772	0.890642	0.423926	0.505697	0.386272				0.433169
											0.581336	0.868995	1	0.850484	0.248243	0.259339	0.395509	0.767568	0.581336				0.264455
											0.572998	0.866986	1	0.437952	0.449386	0.60523	0.58171	0.57056	0.572998				0.294046
											0.4555	0.632006	1	0.674698	0.724029	0.400454	0.54554	0.417089	0.4555				0.158203
											0.714246	0.640708	1	0.308133	0.543717	0.501767	0.726813	0.694744	0.714246				0.111228
											0.301267	0.602554	1	0.688506	0.539491	0.567921	0.799811	0.34188	0.301267				0.176379
											0.559347	0.779818	1	0.447881	0.473491	0.589162	0.700132	0.701755	0.559347				0.0710391
											0.496099	0.838366	1	0.408925	0.438864	0.727153	0.484825	0.510145	0.496099				0.438193
											0.267944	0.644015	1	0.413046	0.365262	0.33421	0.390634	0.498355	0.267944				0.136288
											0.387971	0.976094	1	0.583965	0.43555	0.51861	0.760117	0.397912	0.387971				0.025412
											0.252547	0.658011	1	0.593494	0.431847	0.629017	0.950436	0.455304	0.252547				0.29164
											0.691892	0.756155	1	0.577328	0.936392	0.414918	0.54842	0.676344	0.691892				0.489338
											0.575651	0.721024	1	0.671432	0.393225	0.684274	0.342878	0.915436	0.575651				0.0391023
											0.260991	0.308834	1	0.429457	0.403145	0.430907	0.924738	0.45768	0.260991				0.132812
											0.883764	0.446376	1	0.617663	0.153951	0.152101	0.765518	0.701639	0.883764				0.972467
											0.165277	0.46746	1	0.0459507	0.149871	0.13553	0.0139587	0.400207	0.165277				0.440852
											0.379111	0.830546	1	0.490294	0.467533	0.853053	0.388067	0.515638	0.379111				1
											0.0964687	0.0565857	1	0.113132	0.0735237	0.0458677	-0.0189085	0.0215585	0.0964687				0.966796
											0.146687	0.0114896	1	0.964524	0.220716	0.169127	0.0911433	0.0162833	0.146687				0.357032
											0.348106	0.393401	1	0.449156	0.305849	0.443271	0.473805	0.422869	0.348106				0.043225
											0.224094	0.49787	1	0.531114	0.320845	0.257011	0.917132	0.480626	0.224094				0.403465
											0.430268	0.456901	1	0.197114	0.387847	0.0911168	0.425045	0.33207	0.430268				0.0196768
											0.128591	0.841245	1	0.40045	0.968993	0.808778	0.521777	0.404736	0.128591				0.34128
											0.162613	0.154917	1	0.225901	0.472633	0.156725	0.491113	0.41773	0.162613				0.505484
											0.657199	0.0773457	1	0.127276	0.414243	0.0623814	0.118143	0.387472	0.657199				0.60767
											0.334656	0.658228	1	0.642744	0.155437	0.418179	0.244036	0.196853	0.334656				0.128599
											0.118877	0.239996	1	0.45651	0.147449	0.211133	0.772109	0.224458	0.118877				0.496553
											0.455605	0.32908	1	0.660227	0.343058	0.0133001	0.336405	0.00403337	0.455605				0.0781235
											0.205113	0.233452	1	0.182171	0.102043	0.149008	0.855075	0.336844	0.205113				0.145415
											0.169702	0.0973253	1	0.263176	0.694662	0.97974	0.746092	0.69289	0.169702				0.0618516
											0.541251	0.937028	1	0.433919	0.161591	0.43933	0.883502	0.253242	0.541251				0.230661
											0.595388	0.368734	1	0.862827	0.472187	0.171363	0.629198	0.53939	0.595388				0.620021
											0.144294	0.399399	1	0.0472501	0.37369	0.13476	0.234552	0.0828489	0.144294				0.514861
											0.370094	0.214147	1	0.431924	0.159562	0.309016	0.320253	0.654844	0.370094				0.508041
											0.280999	0.178292	1	0.147891	0.192564	0.212438	0.326224	0.572386	0.280999				0.5141
											0.595584	0.25706	1	0.551273	0.558681	0.328504	0.320917	0.175885	0.595584				0.215043
											0.672012	0.622211	1	0.383357	0.427718	0.466594	0.646032	0.519014	0.672012				0.236017
											0.807947	0.57189	1	0.485531	0.514634	0.317021	0.618101	0.486149	0.807947				0.0408842
											0.0317018	0.195922	1	0.673171	0.424907	0.168811	0.320454	0.620289	0.0317018				0.272157
											0.463741	0.197141	1	0.540078	0.402039	0.199539	0.572132	0.264267	0.463741				0.288234
											0.465009	0.41875	1	0.387124	0.465411	0.224034	0.552513	0.556675	0.465009				0.034384
											0.944181	0.42617	1	0.730999	0.92258	0.476363	0.46769	0.783058	0.944181				0.136948
											0.803903	0.575447	1	0.322731	0.670067	0.622031	0.759095	0.632962	0.803903				0.511333
											0.377414	0.394804	1	0.274517	0.271576	0.278837	0.323336	0.286969	0.377414				0.28034
											0.202455	0.783087	1	0.58628	0.31137	0.34318	0.562085	0.573848	0.202455				0.109802
											0.584406	0.933213	1	0.223467	0.105458	0.574736	0.802123	0.657084	0.584406				0.360801
											0.391101	0.467075	1	0.382948	0.155814	0.544454	0.469723	0.456829	0.391101				0.40824
											0.0148834	0.140743	1	0.341604	0.0583496	0.0685752	0.420212	0.348978	0.0148834				0.275908
											0.484997	0.190942	1	0.682425	0.385532	0.327585	0.567511	0.462247	0.484997				0.403659
											0.438911	0.34384	1	0.532048	0.537307	0.651317	0.424847	0.511102	0.438911				0.40832
											0.890443	0.607559	1	0.355033	0.306384	0.108941	0.420132	0.239354	0.890443				0.616248
											0.597322	0.176831	1	0.270151	0.446262	0.23147	0.237434	0.436155	0.597322				0.273191
											0.428927	0.347327	1	0.203587	0.367736	0.277075	0.570856	0.317133	0.428927				0.691238
											0.0572438	0.291076	1	0.597698	0.848225	0.661595	0.182566	0.174589	0.0572438				0.689482
											0.694673	0.686083	1	0.78827	0.648554	0.794166	0.588742	0.14488	0.694673				0.168902
											0.808986	0.668429	1	0.107195	0.016142	0.359808	0.711007	0.082955	0.808986				0.763082
											0.351521	0.203048	1	0.753512	0.606981	0.2167	0.127648	0.101255	0.351521				0.442069
											0.197469	0.3438	1	0.0976381	0.17279	0.15924	0.386896	0.453825	0.197469				0.848303
											0.699997	0.770796	1	0.197004	0.0723027	0.0632623	0.0271326	0.0178585	0.699997				0.534258
											0.314922	0.197421	1	0.392927	0.110549	0.00239017	0.303561	0.506568	0.314922				0.162874
											0.398307	0.592137	1	0.374021	0.189163	0.510009	0.719877	0.578607	0.398307				0.230537
											0.364104	0.286972	1	0.594823	0.915441	0.277979	0.111207	0.371946	0.364104				0.369542
											0.673451	0.471507	1	0.303203	0.564142	0.176523	0.460342	0.398267	0.673451				0.39255
											0.197662	0.128042	1	0.850876	0.725926	0.350193	0.348414	0.371164	0.197662				0.208281
											0.178058	0.334549	1	0.250972	0.0779881	0.141698	0.655244	0.177449	0.178058				0.0200029
											0.669448	0.94008	1	0.916184	0.874909	0.660096	0.960779	0.529284	0.669448				0.759163
											0.171707	0.367957	1	0.175759	0.110963	0.056297	0.136904	0.24015	0.171707				0.0948369
											0.266221	0.397886	1	0.343346	0.181317	0.289049	0.826756	0.348809	0.266221				0.124654
											0.218777	0.200852	1	0.469546	0.222046	0.490385	0.778324	0.299583	0.218777				0.0410751
											0.243931	0.932524	1	0.50446	0.220308	0.716321	0.921091	0.397173	0.243931				0.306738
											0.988791	0.264772	1	0.42754	0.876719	0.212495	0.323723	0.805875	0.988791				0.147899
											0.815807	0.769041	1	0.634509	0.64311	0.527953	0.742314	0.567745	0.815807				0.394291
											0.535477	0.611855	1	0.510648	0.692706	0.45524	0.434421	0.853218	0.535477				0.100941
											0.583076	0.357621	1	0.842549	0.715436	0.336243	0.260922	0.68805	0.583076				0.211818
											0.530339	0.406478	1	0.383977	0.264664	0.244814	0.650414	0.525114	0.530339				0.00501078
											0.184153	0.232529	1	0.811353	0.150237	0.584499	0.990028	0.414348	0.184153				0.565969
											0.0959973	0.0691553	1	0.401614	0.0107023	0.250611	0.277164	0.102104	0.0959973				0.419695
											0.451677	0.692267	1	0.712878	0.182888	0.427035	0.408753	0.592413	0.451677				0.511736
											0.220619	0.814236	1	-0.0239592	0.0841856	0.809924	0.322982	-0.161792	0.220619				0.138699
											0.351768	0.345886	1	0.873419	0.219094	0.145942	0.756391	0.700344	0.351768				0.660304
											0.0549846	0.478522	1	0.196493	0.151227	0.23089	0.204599	0.144002	0.0549846				0.368227
											0.261696	0.235713	1	0.171827	0.784196	0.313956	0.461746	0.168408	0.261696				0.101029
											0.436427	0.333044	1	0.956144	0.485628	0.208868	0.389396	0.780675	0.436427				0.483823
											0.826827	-0.0260461	1	0.318429	0.383313	0.424255	0.34787	0.371224	0.826827				0.082823
											0.335971	0.312784	1	0.905357	0.223026	0.388413	0.516286	0.766859	0.335971				0.180302
											0.711087	0.431672	1	0.471245	0.498378	0.618493	0.694481	0.685161	0.711087				0.525273
											0.216269	0.266913	1	0.267495	0.367435	0.262877	0.311241	0.297952	0.216269				0.123
											0.491086	0.374809	1	0.658291	0.678781	0.425062	0.476	0.514089	0.491086				0.0682748
											0.830638	0.678736	1	0.778349	0.662691	0.712488	0.872177	0.278952	0.830638				0.0303907
											0.271118	0.495575	1	0.842761	0.190908	0.459943	0.941011	0.707623	0.271118				0.131367
											0.178654	0.452656	1	0.123956	0.0953427	0.328658	0.767774	0.119592	0.178654				0.515934
											0.192774	0.215314	1	0.457696	0.344133	0.347874	0.319318	0.168882	0.192774				0.325511
											0.32569	0.22185	1	0.523961	0.737142	0.445702	0.508852	0.432873	0.32569				0.362065
											0.0768153	0.295506	1	0.514516	0.0928185	0.343034	0.468358	0.347293	0.0768153				0.40062
											0.385944	0.46055	1	0.828699	0.715388	0.527379	0.427939	0.464277	0.385944				0.291865
											0.861254	0.333529	1	0.80693	0.845597	0.218739	0.587269	0.442318	0.861254				0.346106
											0.237001	0.330072	1	0.242652	0.209833	0.284975	0.485767	0.238309	0.237001				0.20989
											0.550109	0.622939	1	0.748254	0.257853	0.466137	0.653043	0.823051	0.550109				0.0220629
											0.179023	0.275444	1	0.180001	0.298977	0.332096	0.956827	0.308603	0.179023				0.210303
											0.665542	0.586728	1	0.669804	0.760318	0.899229	0.457571	0.398655	0.665542				0.327081
											0.240848	0.408101	1	0.323592	0.579911	0.408396	0.507067	0.627368	0.240848				0.0156988
											0.289831	0.527471	1	0.71615	0.260374	0.431684	0.969088	0.764437	0.289831				0.0183738
											0.221223	0.358646	1	0.887798	0.460022	0.268885	0.266513	0.855763	0.221223				0.398328
											0.386986	0.577164	1	0.736101	0.4424	0.0718119	0.43028	0.34051	0.386986				0.306007
											0.553828	0.462418	1	0.321811	0.607621	0.237086	0.531385	0.545103	0.553828				0.35932
											0.901517	0.589357	1	0.758917	0.71286	0.524456	0.471324	0.331089	0.901517				0.603501
											0.0758509	0.171025	1	0.212944	0.154524	0.208378	0.247271	0.144133	0.0758509				0.983342
											0.127273	0.415587	1	-0.0163489	0.0684333	0.0939029	0.0083989	0.0068623	0.127273				0.179924
											0.688889	0.775056	1	0.799448	0.505111	0.573896	0.695025	0.798794	0.688889				0.00143545
											0.542646	0.818647	1	0.662483	0.793081	0.999454	0.997133	0.700497	0.542646				0.108264
											0.83793	0.721471	1	0.282157	0.744504	0.896655	0.816824	0.620283	0.83793				1
											0.218677	0.276561	1	0.644544	0.221379	0.151618	-0.0174786	0.20771	0.218677				0.564057
											0.227057	0.791049	1	0.643807	0.336025	0.0107121	0.278726	0.243242	0.227057				0.546601
											0.489558	0.542118	1	0.38184	0.0987155	0.658424	0.293158	0.331942	0.489558				0.367416
											0.532625	0.719899	1	0.324268	0.0990718	0.509506	0.462613	0.509402	0.532625				0.090474
											0.952322	0.757911	1	0.62918	0.726838	0.632147	0.457751	0.384838	0.952322				0.344105
											0.391463	0.404775	1	0.544755	0.859791	0.224152	0.414109	0.265829	0.391463				0.0825202
											0.790743	0.72835	1	0.731245	0.932985	0.501511	0.453843	0.590906	0.790743				0.201933
											0.735799	0.44131	1	0.583281	0.976713	0.72454	0.663986	0.637686	0.735799				0.679592
											0.557186	0.432573	1	0.375563	0.740288	0.595022	0.190766	0.845646	0.557186				0.00519148
											0.0776302	0.731028	1	0.656891	0.39687	0.462794	0.989671	0.587654	0.0776302				0.441424
											0.267708	0.62071	1	0.296183	-0.0205823	0.0842212	0.387516	0.184481	0.267708				0.0582634
											0.372148	0.33649	1	0.733467	0.390744	0.564172	0.889889	0.770507	0.372148				0.339124
											0.410613	0.27752	1	0.844242	0.748541	0.567153	0.397943	0.416645	0.410613				0.17134
											0.519664	0.613907	1	0.861425	0.494659	0.440394	0.242821	0.609412	0.519664				0.962426
											0.297753	0.219183	1	0.109136	0.0579356	0.0912651	0.0191465	-0.00549558	0.297753				0.861162
											0.230239	0.888341	1	0.445678	0.194646	0.215489	0.0745973	0.292931	0.230239				0.0419979
											0.861292	0.801319	1	0.611453	0.567579	0.687617	0.91939	0.740012	0.861292				0.129657
											0.548624	0.345573	1	0.907863	0.89293	0.424685	0.467512	0.699462	0.548624				0.159709
											0.279017	0.0942855	1	0.260707	0.188838	0.294004	0.724571	0.76929	0.279017				0.527977
											0.451608	0.329164	1	0.465922	0.486318	0.485319	0.30892	0.330665	0.451608				0.351945
											0.937423	0.495149	1	0.253544	0.606549	0.23735	0.416765	-0.0945856	0.937423				0.221087
											0.455154	0.494558	1	0.919075	0.193458	0.0685553	0.533006	0.586264	0.455154				0.0701523
											0.666222	0.97715	1	0.568991	0.741241	0.849038	0.354123	0.557631	0.666222				0.240774
											0.91626	0.1678	1	0.0865326	0.237528	0.599064	0.611897	0.602091	0.91626				0.2907
											0.878047	0.898437	1	0.52864	0.688449	0.493733	0.432737	0.4054	0.878047				0.0456871
											0.67541	0.556856	1	0.571442	0.732642	0.506623	0.912618	0.561932	0.67541				0.348327
											0.175558	0.895832	1	0.410773	0.390824	0.579753	0.48332	0.486662	0.175558				0.0641195
											0.7482	0.610045	1	0.619254	0.612425	0.473002	0.39277	0.704107	0.7482				0.103023
											0.626443	0.992718	1	0.659995	0.654975	0.807277	0.446549	0.801584	0.626443				0.141973
											0.675656	0.713534	1	0.578737	0.663003	0.568819	0.751354	0.960468	0.675656				0.317378
											0.143552	0.671541	1	0.323021	0.446948	0.114054	0.518167	0.239649	0.143552				0.396708
											0.402873	0.279211	1	0.13443	0.330053	0.184288	0.431939	0.48746	0.402873				0.759457
											0.456919	0.122905	1	0.482249	0.379927	0.183324	0.136714	0.249723	0.456919				0.335333
											0.643488	0.493344	1	0.288862	0.867293	0.99114	0.599155	0.822506	0.643488				0.826062
											0.22687	0.527806	1	0.453819	0.355193	0.274386	0.0952531	0.262457	0.22687				0.27507
											0.198661	0.0797928	1	0.511444	0.23918	0.284375	0.568541	0.470643	0.198661				0.461877
											0.147019	0.359948	1	0.589243	0.450863	0.519027	0.368104	0.235016	0.147019				0.408716
											0.706526	0.789987	1	0.543524	0.471072	0.65186	0.419733	0.926121	0.706526				0.572222
											0.274749	0.433643	1	0.103818	0.471671	0.167176	0.272085	0.434369	0.274749				0.542416
											0.322413	0.269551	1	0.758599	0.332479	0.174442	0.296667	0.245346	0.322413				0.447074
											0.477897	0.322351	1	0.451758	0.117702	0.456063	0.3821	0.122275	0.477897				0.122717
											0.239812	0.675193	1	0.902582	0.86128	0.231049	0.781392	0.600475	0.239812				0.528234
											0.258215	0.0600463	1	0.404642	0.275448	0.342911	0.3087	0.335325	0.258215				0.222844
											0.354499	0.227707	1	0.842006	0.269221	0.370456	0.635532	0.517474	0.354499				0.126656
											0.0250595	0.132629	1	0.624409	0.416306	0.0730338	0.775164	0.064776	0.0250595				0.508566
											0.216155	0.364682	1	0.603326	0.0246283	0.335604	0.325762	0.0600832	0.216155				0.595376
											0.715464	-0.517091	1	0.196198	0.231443	-0.197743	0.253623	-0.354409	0.715464				0.00329195
											0.910589	0.147258	1	0.360463	0.339144	0.0991471	0.993438	0.518785	0.910589				0.0422332
											0.800638	0.429409	1	0.454523	0.729198	0.245333	0.918956	0.27553	0.800638				0.569803
											0.599383	0.412251	1	0.21031	0.460648	0.104974	0.274046	0.405673	0.599383				0.644587
											0.678183	0.775793	1	0.256532	0.338727	0.167657	0.252977	0.240927	0.678183				0.0444048
											0.941448	0.8144	1	0.722621	0.861393	0.399274	0.656977	0.549412	0.941448				0.637571
											0.0282901	0.465331	1	0.721915	0.392143	0.390838	0.221321	0.145729	0.0282901				0.0966361
											0.452934	0.440133	1	0.221237	0.254249	0.325815	0.823759	0.339039	0.452934				0.226676
											0.88856	0.405867	1	0.475586	0.691406	0.334345	0.312673	0.754392	0.88856				0.519843
											0.186697	0.173557	1	0.137324	0.152418	0.38899	0.315926	0.0998701	0.186697				0.264531
											0.575362	0.187567	1	0.251516	0.23262	0.9982	0.581614	0.812492	0.575362				0.522517
											0.309014	0.388213	1	0.360159	0.221856	0.212429	0.313614	0.289165	0.309014				0.201014
											0.090936	0.163611	1	0.143473	0.195007	0.113594	0.66526	0.180582	0.090936				0.491037
											0.485863	0.779662	1	0.518602	0.424732	0.178851	0.341348	0.489264	0.485863				0.205348
											0.279195	0.380011	1	0.309604	0.456054	0.526378	0.659271	0.360838	0.279195				0.276218
											0.621352	0.557579	1	0.548383	0.616185	0.595095	0.567131	0.604641	0.621352				0.334919
											0.474617	0.669214	1	0.260754	0.350101	0.478227	0.498218	0.559302	0.474617				0.0360117
											0.773663	0.230911	1	0.179937	0.436632	-0.123105	0.93048	-0.183749	0.773663				0.0748273
											0.553616	0.230417	1	0.942831	0.546286	0.815217	0.68371	0.811555	0.553616				0.13424
											0.422672	0.397956	1	0.753017	0.360819	0.134152	0.763295	0.599258	0.422672				0.353196
											0.483608	0.618783	1	0.263955	0.295747	0.506311	0.477983	0.313992	0.483608				0.70415
											0.232532	0.446267	1	0.150067	0.405714	0.461217	0.173606	0.476532	0.232532				0.866261
											0.384235	0.198943	1	0.917769	0.560064	0.174235	0.298824	0.0657687	0.384235				0.221136
											0.448326	0.277799	1	0.930328	0.508935	0.135991	0.615232	0.593381	0.448326				0.806081
											0.490378	0.305823	1	0.428208	0.325585	0.0911034	0.10737	0.172654	0.490378				0.250395
											0.441834	0.551066	1	0.417955	0.825637	0.279187	0.599494	0.365576	0.441834				0.218099
											0.397735	0.166208	1	0.845631	0.704741	0.296668	0.315709	0.542812	0.397735				0.71833
											0.136258	0.507997	1	0.0140182	0.519041	0.523662	0.163921	0.175347	0.136258				0.372895
											0.239589	0.409232	1	0.323455	0.382315	0.359392	0.456776	0.205077	0.239589				0.580854
											0.417568	0.408219	1	0.570136	0.647224	0.287999	0.265139	0.180628	0.417568				0.568987
											0.410216	0.242547	1	0.519012	0.289412	0.327436	0.274708	0.209152	0.410216				0.454347
											0.305659	0.312257	1	0.279112	0.106472	0.441158	0.375188	0.206319	0.305659				0.0221243
											0.966043	0.743425	1	0.295344	0.553782	0.711242	0.692975	0.595376	0.966043				0.241487
											0.979108	0.693646	1	0.61636	0.598207	0.375596	0.486138	0.53613	0.979108				0.616777
											0.361456	0.889642	1	0.201474	0.335322	0.210871	0.222268	0.228665	0.361456				0.312502
											0.384541	0.985056	1	0.31456	0.305435	0.372279	0.523807	0.676559	0.384541				0.281327
											-0.0225725	0.282884	1	-0.0293982	0.179269	0.00668345	0.560882	0.206608	-0.0225725				0.234715
											0.472659	0.534161	1	0.496218	0.32724	0.513137	0.619806	0.309919	0.472659				0.331999
											0.550912	0.523283	1	0.295356	0.282294	0.51721	0.501502	0.451498	0.550912				0.135844
											0.181978	0.356954	1	0.513217	0.606087	0.568972	0.760806	0.0947266	0.181978				0.517588
											0.677563	0.439099	1	0.159956	0.160736	0.377726	0.317881	0.635929	0.677563				0.496212
											0.374374	0.634096	1	0.770501	0.465354	0.654904	0.336709	0.860326	0.374374				0.436974
											0.634225	0.759871	1	0.359119	0.322427	0.279263	0.391814	0.600909	0.634225				0.213235
											0.286192	0.596559	1	0.333156	0.277311	0.331879	0.648485	0.68125	0.286192				0.283483
											0.241318	0.288029	1	0.512994	0.460801	0.448163	0.55826	0.0542	0.241318				0.678758
											-0.0338885	0.15202	1	0.68434	0.0258192	0.0172438	0.191357	0.0935487	-0.0338885				0.737853
											0.0811396	0.178245	1	0.664125	0.0784573	0.163643	0.150845	0.524001	0.0811396				0.441451
											0.686446	0.625495	1	0.533262	0.396612	0.31395	0.387491	0.475589	0.686446				0.199585
											0.166504	0.0931236	1	0.0574844	0.0271143	0.145189	0.667243	0.076421	0.166504				0.0683419
											0.378506	0.224417	1	0.226536	0.280717	0.293193	0.87206	0.356152	0.378506				0.900498
											0.0794302	0.181318	1	0.253026	0.2433	0.308564	0.0523556	0.112413	0.0794302				0.246632
											0.514402	0.293047	1	0.235451	0.349878	0.426568	0.604322	0.464343	0.514402				0.634797
											0.0292457	0.240379	1	0.831113	0.0110476	0.424824	0.223394	0.139502	0.0292457				0.0276805
											0.505375	0.560597	1	0.184373	0.54581	0.486941	0.94613	0.246736	0.505375				0.273733
											0.545131	0.255003	1	0.665401	0.269622	0.325519	0.570188	0.551437	0.545131				0.13243
											0.372889	0.517146	1	0.436729	0.23054	0.390334	0.766114	0.481934	0.372889				0.0878457
											0.247913	0.261441	1	0.524402	0.195544	0.0628315	0.838496	0.497403	0.247913				0.04811
											0.734008	0.689873	1	0.743005	0.535831	0.506462	0.908197	0.503426	0.734008				0.0421892
											0.0100507	0.619414	1	0.753161	0.261775	0.31395	0.919037	0.893097	0.0100507				0.480275
											0.342618	0.259987	1	0.664938	0.269646	0.148706	0.351101	0.764797	0.342618				0.392758
											0.468561	0.630457	1	0.296226	0.242258	0.38749	0.436	0.462602	0.468561				0.165268
											0.326001	0.431966	1	0.303048	0.290645	0.595482	0.716343	0.240958	0.326001				0.347189
											0.663141	0.376105	1	0.389731	0.280839	0.37611	0.484573	0.401001	0.663141				0.571312
											-0.217899	0.952984	1	0.934338	-0.0844929	0.773051	0.272822	0.812693	-0.217899				0.0306371
											0.0476143	0.00455585	1	0.181521	0.0510774	0.252457	0.940547	0.17789	0.0476143				0.552761
											0.544264	0.27418	1	0.205214	0.435026	0.0905051	0.288028	0.0398233	0.544264				0.0385678
											0.620797	0.44111	1	0.40559	0.504169	0.426147	0.925729	0.64023	0.620797				0.6316
											0.354587	0.670186	1	0.976967	0.279488	0.309085	0.22579	0.305876	0.354587				0.190484
											0.396667	0.73875	1	0.379029	0.603289	0.919283	0.679989	0.318609	0.396667				0.348763
											0.149294	0.325973	1	0.0607325	0.0987521	0.194121	0.482841	0.50101	0.149294				0.0252547
											0.434971	0.808545	1	0.5996	0.983852	0.998727	0.950735	0.787792	0.434971				0.331156
											0.513293	0.966387	1	0.984775	0.570241	0.567424	0.502453	0.686199	0.513293				0.0248602
											0.587053	0.620529	1	0.566918	0.537347	0.564372	0.951486	0.516807	0.587053				0.248277
											0.757022	0.142192	1	0.463463	0.984223	0.52069	0.845837	0.769605	0.757022				0.04354
											0.273196	0.144811	1	0.637572	0.103356	0.0893182	0.307933	0.584369	0.273196				0.338006
											0.190962	0.846005	1	0.326862	0.272043	0.924754	0.494762	0.171034	0.190962				0.2521
											0.759875	0.846193	1	0.429228	0.403663	0.505445	0.314094	0.395514	0.759875				0.0568488
											0.955062	0.732943	1	0.67224	0.925326	0.8213	0.560057	0.435634	0.955062				0.0111833
											0.580458	0.377317	1	0.9945	0.36648	0.46027	0.530051	0.972502	0.580458				0.407217
											0.439834	0.650034	1	0.45946	0.765391	0.346417	0.421245	0.495389	0.439834				0.3606
											0.5764	0.420497	1	0.562418	0.639687	0.460849	0.46994	0.714808	0.5764				0.410358
											0.668083	0.892103	1	0.713168	0.262768	0.443368	0.418079	0.708791	0.668083				0.505039
											0.0125927	0.0733134	1	0.572715	0.0807581	0.0925429	0.328869	0.16576	0.0125927				0.521784
											0.0277693	0.159546	1	0.335459	0.13608	0.0766897	0.314247	0.25837	0.0277693				0.846594
											0.136643	0.363502	1	0.155532	0.281988	0.0858482	0.0830752	0.0505801	0.136643				0.482334
											0.404625	0.261504	1	0.121013	0.802887	0.0913236	0.215325	0.0920913	0.404625				0.169804
											-0.0119261	-0.129555	1	0.2125	-0.272048	0.689838	0.709688	0.315451	-0.0119261				0.377336
											0.263148	0.536282	1	0.320348	0.502519	0.549864	0.452078	0.14808	0.263148				0.215379
											0.152876	0.527943	1	0.610287	0.493242	0.628294	0.645577	0.247378	0.152876				0.276465
											0.80069	0.277574	1	0.551744	0.305215	0.2752	0.464662	0.97339	0.80069				0.18916
											0.779704	0.941535	1	0.412563	0.0539539	0.641994	0.488795	-0.368604	0.779704				0.0919774
											0.181297	0.25623	1	0.434392	0.153114	0.555432	0.83154	0.141731	0.181297				0.653508
											0.0045323	0.599598	1	0.142531	0.121159	0.292782	0.209549	-0.124642	0.0045323				0.882584
											0.401891	0.323381	1	0.122981	0.0657545	0.0982085	0.0623698	0.09245	0.401891				0.317406
											0.608995	0.290803	1	0.572784	0.672197	0.0842839	0.518135	0.161165	0.608995				0.0763931
											0.25749	0.270821	1	0.261713	0.270122	0.185427	0.858057	0.397316	0.25749				0.241379
											0.248397	0.28745	1	0.386128	0.0303728	0.389542	0.611111	0.765195	0.248397				1
											0.169606	0.727665	1	0.794209	0.22367	0.573181	-0.00854234	0.21219	0.169606				0.32636
											0.276329	0.951819	1	0.641834	0.466016	0.566174	0.507886	0.67658	0.276329				0.361838
											0.509703	0.299506	1	0.432774	0.375084	0.329595	0.468604	0.652182	0.509703				0.258778
											0.44229	0.424989	1	0.491186	0.407697	0.425809	0.588842	0.60026	0.44229				0.473565
											0.467761	0.330847	1	0.900281	0.488594	0.172025	0.41428	0.321628	0.467761				0.61975
											0.209714	0.0622056	1	0.357544	0.563304	-0.0149565	0.234759	0.144633	0.209714				1
											-0.00747666	0.3167	1	0.0148897	0.0217652	0.0491803	-0.0770321	-0.173175	-0.00747666				0.3442
											0.15075	0.292482	1	0.120795	-0.00191961	0.050994	0.487874	0.155957	0.15075				0.559777
											0.369054	0.522975	1	0.276704	0.424326	0.293902	0.282235	0.202892	0.369054				0.815676
											-0.00476317	0.227964	1	0.132341	0.0193381	0.083631	0.101518	0.156229	-0.00476317				0.0832077
											0.678936	0.676662	1	0.61576	0.243388	0.572705	0.221061	0.254304	0.678936				0.0618937
											0.283593	0.757479	1	0.395691	0.662043	0.669178	0.579684	0.227941	0.283593				0.11485
											0.0931297	0.676467	1	0.277498	0.349865	0.591773	0.793963	0.151816	0.0931297				0.308073
											0.434837	0.311394	1	0.344036	0.32036	0.297189	0.528967	0.496328	0.434837				0.137666
											0.176306	0.456264	1	0.379079	0.102623	0.27097	0.757986	0.592257	0.176306				0.475376
											0.315949	0.223411	1	0.226605	-0.331878	0.0496554	0.355587	0.116236	0.315949				0.561183
											0.0498468	0.435811	1	0.499402	0.121359	0.226502	0.281079	0.178169	0.0498468				0.32097
											0.0896864	0.582637	1	0.224827	0.244698	0.223429	0.514039	0.291416	0.0896864				0.194689
											0.0282144	0.401115	1	0.978094	0.477699	0.107192	0.217916	0.65931	0.0282144				0.811481
											0.056227	0.137566	1	0.700316	0.130806	0.184052	0.104069	0.0675766	0.056227				0.258
											0.211689	0.403236	1	0.299879	0.285835	0.388743	0.589825	0.1684	0.211689				0.0220658
											0.927652	0.586556	1	0.523786	0.853589	0.561229	0.574731	0.30554	0.927652				0.0379189
											0.0583724	0.355829	1	0.821289	0.236526	0.590157	0.926933	0.311814	0.0583724				0.310954
											0.53597	0.436541	1	0.452722	0.287096	0.44625	0.525606	0.942305	0.53597				0.644598
											0.443951	0.937387	1	0.413997	0.371637	0.202572	0.370292	0.144616	0.443951				0.112791
											0.117132	0.398187	1	0.416308	-0.0256788	0.0535237	0.797283	0.383394	0.117132				1
											0.259995	0.256291	1	0.973627	-0.185792	0.83354	-0.0151488	0.405366	0.259995				0.141188
											0.769582	0.817657	1	0.735356	0.943078	0.615335	0.816215	0.585066	0.769582				0.119602
											0.697964	0.47518	1	0.790763	0.630702	0.423434	0.786349	0.0680757	0.697964				0.145
											0.409021	0.47394	1	0.641861	0.39621	0.833696	0.746725	0.584278	0.409021				0.214984
											0.0845295	0.295484	1	0.526581	0.275399	0.131636	0.646112	0.468461	0.0845295				0.413889
											0.126217	0.109961	1	0.0669215	0.105034	0.22152	0.414538	0.16456	0.126217				0.179466
											0.559939	0.436395	1	0.545945	0.472744	0.512671	0.695683	0.0639692	0.559939				0.585508
											0.114065	0.0866674	1	0.38476	0.0650093	0.15589	0.261426	0.214707	0.114065				0.080998
											0.567739	-0.181775	1	0.702816	0.609929	0.280041	0.76178	0.826704	0.567739				0.269705
											0.188471	0.454014	1	0.746685	0.152649	0.189643	0.575169	0.251489	0.188471				0.0597693
											0.532211	0.27678	1	0.676912	0.599875	0.546252	-0.00414068	0.269672	0.532211				0.221318
											0.466064	0.970033	1	0.57143	0.251404	0.573336	0.637575	0.872169	0.466064				0.178398
											0.685094	0.377305	1	0.342077	0.98261	0.288811	0.397607	0.254388	0.685094				0.188427
											0.317414	0.27276	1	0.521161	0.814921	0.321236	0.682897	0.509707	0.317414				0.000730246
											0.329187	0.857553	1	0.657176	0.578325	0.856301	0.31887	0.28108	0.329187				0.0286046
											0.42128	0.386812	1	0.618867	0.282891	0.243757	0.944382	0.362477	0.42128				0.372649
											0.026516	0.267684	1	0.397742	0.652231	0.350548	0.457037	0.593919	0.026516				0.288511
											0.192818	0.310166	1	0.333673	0.170867	0.226478	0.55218	0.514496	0.192818				0.24753
											0.322752	0.186611	1	0.351327	0.480053	0.417642	0.603168	0.338732	0.322752				0.424891
											0.0492826	0.167821	1	0.374945	-0.0730982	0.445175	0.403616	0.300602	0.0492826				0.511178
											0.465684	0.103859	1	-0.150688	0.380556	0.789563	0.323471	0.922578	0.465684				0.864412
											0.165811	-0.000448829	1	0.16745	0.0915208	0.0994688	0.0727245	0.197504	0.165811				0.221684
											0.188438	0.222943	1	0.605617	0.187771	0.284111	0.637084	0.327926	0.188438				0.0288738
											0.285991	0.320114	1	0.640412	0.26873	0.299869	0.943873	0.429559	0.285991				0.394343
											0.505932	0.314242	1	0.302691	0.646362	0.227014	0.434367	0.305352	0.505932				0.223358
											0.37609	0.592688	1	0.171806	0.474679	0.717928	0.634845	0.325294	0.37609				0.226663
											0.505064	0.63482	1	0.188865	0.346458	0.400216	0.26416	0.252255	0.505064				0.326619
											0.629741	0.648067	1	0.496019	0.454001	0.449286	0.507592	0.51563	0.629741				0.486449
											0.44193	0.620364	1	0.698154	0.339526	0.312422	0.345489	0.249173	0.44193				0.106744
											0.612036	0.415055	1	0.663885	0.692135	0.929627	0.807103	0.585693	0.612036				0.184272
											0.298006	0.586201	1	0.492296	0.0777383	0.723018	0.688802	0.646045	0.298006				0.123882
											0.82103	0.918157	1	0.876566	0.295533	0.886413	0.779547	0.420925	0.82103				0.262805
											0.114624	0.550064	1	0.308321	0.293441	0.860478	0.583776	0.517792	0.114624				0.0949093
											0.661914	0.142852	1	0.297612	0.656464	0.350306	0.826635	0.479455	0.661914				0.535599
											0.427063	0.508029	1	0.452058	0.178344	0.348287	0.302423	0.336506	0.427063				0.439019
											0.160523	0.514342	1	0.00771532	0.45478	0.185209	0.389835	0.515314	0.160523				0.319909
											0.402598	0.419922	1	0.439245	0.323857	0.7795	0.515256	0.612102	0.402598				0.43127
											0.692602	0.475325	1	0.853717	0.58104	0.942979	0.39736	0.646706	0.692602				0.492241
											0.198019	0.680842	1	0.746471	0.905833	0.391995	0.340266	0.499607	0.198019				0.648865
											0.573919	0.419133	1	0.691562	0.273	0.479843	0.212956	0.833305	0.573919				0.870085
											0.244637	0.398719	1	0.490169	0.460108	0.419741	0.0694702	0.393122	0.244637				0.146861
											0.833412	0.386162	1	0.316051	0.508348	0.715133	0.74389	0.629924	0.833412				0.295395
											0.521731	0.608674	1	0.255086	0.357084	0.284149	0.54393	0.345215	0.521731				0.11444
											0.823423	0.717099	1	0.0304811	0.477561	0.569823	0.371307	0.0632931	0.823423				0.355341
											0.499156	0.773187	1	-0.01688	0.633071	0.367762	0.839356	-0.345012	0.499156				0.735452
											0.504916	0.260506	1	0.612542	0.148748	0.181146	0.152438	0.00509447	0.504916				0.0369325
											0.525122	0.452281	1	0.340973	0.268648	0.740751	0.928766	0.345722	0.525122				0.271978
											0.78111	0.289714	1	0.619037	0.447071	0.631791	0.0248627	0.128869	0.78111				0.69893
											0.436609	0.814663	1	0.312328	0.178784	0.438737	0.177211	0.380207	0.436609				0.48589
											0.591241	0.331356	1	0.500523	0.327075	0.228615	0.345995	0.609747	0.591241				0.27669
											0.676434	0.520781	1	0.597836	0.849002	0.12293	0.56655	0.55308	0.676434				0.689738
											0.457903	0.383143	1	0.14262	0.379445	0.442537	0.183615	0.432973	0.457903				0.682848
											0.417213	0.323271	1	0.311692	0.351349	0.204935	0.188462	0.12715	0.417213				0.795485
											0.110631	0.320636	1	0.0573676	0.0779781	0.0783776	0.113905	0.0624206	0.110631				0.728428
											0.0767752	0.180057	1	0.29903	0.065201	0.0949167	0.157121	0.123577	0.0767752				0.0703826
											0.284512	0.525105	1	0.902404	0.281704	0.917009	0.868491	0.549028	0.284512				0.393754
											0.648087	0.41696	1	0.341122	0.199769	0.237642	0.434973	0.146052	0.648087				0.303991
											0.557623	0.321731	1	0.57228	0.595546	0.41287	0.533753	0.577252	0.557623				0.134696
											0.208969	0.256396	1	0.260081	0.257859	0.297742	0.762586	0.204248	0.208969				0.350453
											0.209753	0.235376	1	0.128105	0.156582	0.0719244	0.480985	0.0916969	0.209753				0.312378
											0.332586	-0.0586739	1	0.382936	0.309635	0.100584	0.523952	0.0660953	0.332586				0.0639029
											0.722612	0.65655	1	0.518852	0.589326	0.770589	0.879871	0.554752	0.722612				0.343102
											0.133967	0.502177	1	0.51786	0.150254	0.420819	0.48909	0.30955	0.133967				0.0949206
											0.503644	0.957048	1	0.150049	0.441295	0.791111	0.263303	0.795164	0.503644				0.231451
											0.508572	0.343423	1	0.640221	0.513502	0.497712	0.6241	0.336787	0.508572				0.218446
											0.971732	0.260067	1	0.185809	0.334922	0.612725	0.641435	0.960124	0.971732				0.449295
											0.755441	0.372112	1	0.32285	0.73263	0.616916	0.379982	0.680049	0.755441				0.303358
											0.379781	0.284834	1	0.0988355	-0.129387	0.299427	0.534497	-0.0142587	0.379781				0.0144651
											0.395384	0.0560129	1	0.0219625	0.0803249	0.146867	0.971482	0.166299	0.395384				0.322753
											0.124849	0.193467	1	0.977343	0.393067	0.15508	0.250669	0.500397	0.124849				0.252286
											0.157009	0.313116	1	0.431534	0.22472	0.222665	0.59708	0.251752	0.157009				0.0332195
[truncated: 129 more rows]
[truncated: 18 more columns]

## Sheet: Fig. 2
	Fig. 2c: Volumn density of NOT-DTN proj. PNs (3 Females/1 Males)													Fig. 2c: Volumn density of midbrain proj. PNs (1 Females/2 Males)
	V1	LM	LI	POR	PL	AL	RL	A	AM	PM	Post. HVAs	Anter. HVAs		V1	LM	LI	POR	PL	AL	RL	A	AM	PM	Post. HVAs	Anter. HVAs
	5.93828e-07	8.90033e-07	9.8527e-07	5.0893e-07	9.25025e-07	9.94327e-08	2.86639e-07	2.76755e-07	8.53813e-08	2.06307e-07	7.75069e-07	2.03592e-07		1.09329e-05	6.76059e-06	7.21217e-06	1.22443e-05	1.30072e-05	3.98725e-06	5.65316e-06	6.62585e-06	7.15495e-06	8.15246e-06	1.01362e-05	6.48397e-06
	1.08806e-06	1.34724e-06	1.68153e-06	1.14759e-06	1.10354e-06	2.18752e-07	2.70715e-07	2.82182e-07	1.53686e-07	5.19095e-07	1.26813e-06	3.00962e-07		1.22525e-05	7.87618e-06	7.50119e-06	1.4739e-05	1.30883e-05	4.30543e-06	6.68028e-06	5.90411e-06	6.24137e-06	6.92127e-06	1.14043e-05	6.09449e-06
	1.15155e-06	7.62015e-07	1.3531e-06	9.52996e-07	7.54626e-07	2.48582e-07	1.67206e-07	2.17063e-08	1.3661e-07	3.06133e-07	9.08091e-07	1.65234e-07		1.38012e-05	8.02859e-06	7.73765e-06	1.32122e-05	1.02483e-05	5.87647e-06	7.1182e-06	6.29483e-06	9.26387e-06	1.13802e-05	1.03171e-05	8.02566e-06
	1.19512e-06	7.31534e-07	1.82603e-06	6.83563e-07	3.65142e-07	1.39206e-07	4.14034e-07	8.68252e-08	8.45275e-07	4.05959e-07	7.82164e-07	3.57024e-07	mean	1.23289e-05	7.55512e-06	7.48367e-06	1.33985e-05	1.21146e-05	4.72305e-06	6.48388e-06	6.27493e-06	7.5534e-06	8.81796e-06	1.06192e-05	6.86804e-06
mean	1.00714e-06	9.32706e-07	1.46148e-06	8.23269e-07	7.87083e-07	1.76493e-07	2.84648e-07	1.66867e-07	3.05238e-07	3.59374e-07	9.33365e-07	2.56703e-07	s.e.m.	8.28887e-07	3.99692e-07	1.51945e-07	7.26171e-07	9.33434e-07	5.83978e-07	4.34173e-07	2.08584e-07	8.94975e-07	1.32949e-06	3.96019e-07	5.89631e-07
s.e.m.	1.39514e-07	1.42381e-07	1.87048e-07	1.41521e-07	1.57655e-07	3.45341e-08	5.06059e-08	6.63647e-08	1.80596e-07	6.70479e-08	1.15697e-07	4.39796e-08
Fig. 2e
NOT-DTN proj. PNs in V1	NOT-DTN proj. PNs in post. HVAs	NOT-DTN proj. PNs in anter. HVAs	midbrain proj. PNs in V1	midbrain proj. PNs in post. HVAs	midbrain proj. PNs in anter. HVAs
(11 Females/2 Males)			(7 Females/2 Males)
-2.46873	-1.14958	290.948	237.919	143.897	128.244
-6.78245	5.85578	98.8384	213.097	141.929	231.384
208.783	0.380033	267.444	-19.5731	1.79878	97.5272
136.628	263.721	310.641	45.8083	223.395	40.2479
271.392	-3.7714	87.0486	325.006	56.4631	194.328
303.024	172.227	185.851	329.171	198.115	42.9683
143.519	321.809	197.689	144.356	133.258	221.603
167.395	-14.2473	186.244	107.868	-12.4974	110.552
-3.54042	5.12599	307.42	255.609	79.2242	127.717
39.5891	309.695	-11.7649	267.676	196.697	155.63
91.9032	14.0111	299.431	172.934	97.8778	193.946
-9.79839	326.707	143.33	-13.0441	88.2603	168.14
-16.867	-0.130862	0.428391	123.721	32.5459	-1.25006
227.219	312.142	62.2358	-14.3125	77.1708	-17.9191
290.668	25.73	151.082	153.17	327.527	308.993
185.28	278.196	14.8573	193.475	56.2285	306.604
160.636	306.63	269.694	25.4358	22.1146	319.137
276.457	5.14532	-5.22093	320.234	223.138	217.042
42.6606	-13.0796	1.87932	250.733	101.543	133.018
168.464	-5.17751	282.716	106.812	95.5248	312.756
139.595	45.7764	299.856	223.023	252.071	147.392
87.2078	294.886	236.165	263.426	42.0159	312.732
313.247	16.7952	59.4286	-10.5702	81.5628	141.359
103.32	317.595	273.379	79.2792	140.707	304.369
47.0259	185.215	291.62	244.877	130.866	28.5099
57.9167	10.3037	34.4178	201.937	3.06429	318.46
83.7913	188.584	106.329	100.231	40.6166	292.502
126.175	90.8841	39.1235	-20.1372	-7.01107	310.242
132.933	-19.032	288.443	167.174	168.742	313.249
314.864	-2.44304	259.86	270.198	-7.8948	287.274
179.091	301.859	313.571	3.02208	166.667	305.222
93.1002	226.504	96.4937	251.46	177.918	-6.65005
126.296	-9.98713	220.204	252.799	124.339	-20.0241
-5.24988	159.756	160.704	-4.98738	98.9209	134.132
21.9047	320.385	228.676	156.984	25.8236	270.829
15.9319	302.155		271.83	85.8162	-0.307154
5.44469	42.9838		150.777	137.633	112.656
5.23196	81.9174		13.9046	314.456	43.0452
0.753127	185.573		-1.17066	316.383	246.115
175.917	227.024		245.33	216.712	-8.75391
166.436	251.391		220.682	183.635	87.767
8.32223	270.105		195.364	55.4618	157.728
332.437	-19.0437		-5.98942	102.119	284.691
195.411	-2.21164		4.63552	146.273	163.953
-1.30874	278.86		60.6882	328.087	172.914
-6.3624	242.983		257.036	205.895	201.056
45.1427	263.572		152.257	-3.13834	145.374
-1.46992	-7.16832		83.5505	-1.68993	156.644
153.332	228.531		226.586	43.2117	177.064
228.479	226.533		128.516	150.939	171.073
268.913	24.4035		229.986	254.185	139.501
212.504	74.906		136.831	147.277	100.292
233.993	20.6274		135.745	315.171	284.348
48.2654	-6.24446		92.1348	-5.90911	53.0577
294.556	-6.66898		96.0874	294.837	36.1874
316.846	-15.9072		308.38	9.50347	171.785
45.2291	144.526		148.284	185.477	134.579
-19.3396	-1.96729		171.3	308.437	39.618
134.02	173.128		271.017	65.7965	159.148
303.931	12.8124		274.75	129.785	229.194
177.67	315.922		85.1354	272.486	48.6995
275.704	199.24		-11.0821	167.283	162.204
7.32027	212.499		104.84	218.871	184.793
-7.45441	225.395		-4.24605	268.372	162.351
193.031	207.835		122.939	312.595	176.332
-5.4795	31.9524		262.978	218.891	175.358
130.195	-14.6507		176.531	-10.1094	173.292
18.9367	99.8712		109.85	334.184	23.2509
-4.635	3.35712		265.014	309.162
30.7345	178.469		290.235	134.034
302.051	8.43385		333.628	128.397
-6.80123	319.63		9.41039	189.642
264.297	318.689		189.097	177.63
-3.1806	277.49		122.326	75.4844
320.641	268.615		99.0018	151.622
308.971	168.934		161.996	116.099
213.831	227.595		182.154	213.184
15.6858	19.3412		37.4937	139.83
284.078	-5.27073		35.6992	165.275
127.168	61.6589		274.361	98.8468
211.483	-12.7118		191.445	331.753
175.752	162.205		262.808	166.443
169.726	140.587		121.748	43.4974
329.552	31.182		158.942	53.2508
176.368	241.209		42.5229	155.163
7.09619	166.056		131.195	134.136
-2.21551	108.006		41.9814	236.674
39.1926	159.278		54.6278	89.7363
124.232	165.657		129.488	89.9542
336.079	146.456		48.6767	324.152
-20.4568	145.936		37.8239	125.457
43.0715	236.132		170.347	39.7105
-14.7106	193.916		308.298	196.183
189.918	170.682		217.708	188.682
4.62867	89.6405		50.026	42.8893
-0.987242	123.193		304.984	35.7461
-6.56869	271.966		251.865	218.928
182.803	182.404		92.6292	209.329
9.70608	274.062		216.225	84.5473
309.637	4.22919		180.649	35.1713
2.11756	309.402		29.5069	67.6401
254.213	272.682		156.67	102.215
108.301	237.489		224.131	78.1216
250.584	164.048		198.726	309.458
159.461	99.6128		277.528	201.574
145.954	198.151		-14.2639	246.235
146.536	85.8741		211.758	-0.536422
18.0433	244.951		65.1058	89.1043
179.204	267.635		23.0831	143.047
184.704	-0.600337		178.824	122.271
14.1179	294.703		147.099	105.014
201.581	190.076		227.771	307.119
10.7762	16.2875		253.749	143.048
271.733	278.063		317.286	116.252
323.021	256.344		6.4358	45.9355
145.808	152.747		19.2567	274.437
79.8492	11.8856		313.986	96.7661
144.81	8.07874		124.555	97.5415
15.16	276.776		91.8761	170.405
132.5	122.504		-9.73705	258.655
192.351	187.486		-0.562786	157.558
-1.11696	20.3725		26.0588	197.96
248.495	2.93665		144.571	123.793
-14.711	7.79152		-2.21017	112.512
222.413	179.689		170.182	84.6562
284.859	192.658		148.864	155.246
179.45	224.694		78.6656	231.368
114.807	208.697		171.539	289.364
260.031	202.678		47.2202	175.96
203.679	135.238		189.547	264.741
30.7794	-1.38599		57.2813	156.158
233.033	206.322		153.188	250.78
265.122	190.007		-1.15801	117.069
97.2475	185.349		93.7292	72.9727
27.9929	-9.78212		-6.51944	-14.1383
298.342	-12.1625		108.478	79.4908
249.484	215.668		173.021	-11.2919
224.457	267.592		178.945	154.861
21.8337	56.8992		260.564	281.747
246.326	113.859		231.172	228.316
148.713	16.3303		118.704	145.589
-4.4308	144.736		279.075	104.092
142.977	177.703		229.808	138.977
98.7971	141.036		171.682	303.569
100.678	129.864		199.202	131.689
170.505	100.163		20.7143	135.942
81.3831	70.678		210.073	-14.7451
-10.3054	-1.01736		185.334	117.19
314	58.4397		-10.9607	64.8803
326.533	265.478		13.9167	3.11535
138.648	9.66971		264.624	188.843
177.748	-6.50756		185.353	124.033
266.868	2.90302		326.517	278.148
146.682	270.63		67.4463	105.123
215.345	179.164		206.121	147.446
-14.8426	-17.8231		83.3581	257.008
87.9613	3.63834		256.512	183.615
10.3888	93.7974		332.212	229.377
215.875	-14.6735		1.07971	300.53
114.93	68.5058		-6.7213	-7.13937
-0.160117	226.851		213.326	219.634
16.4706	-5.13775		166.174	80.1932
3.90696	19.9521		193.705	102.914
128.916	266.364		260.977	200.085
330.405	-2.86238		172.577	264.78
-7.4396	-11.7334		264.797	335.735
214.901	96.1988		163.824	331.49
85.5433	267.942		265.437	287.081
336.267	125.184		320.912	240.702
195.633	257.74		322.343	159.014
228.624	270.305		184.061	100.4
253.238			-7.84839	165.138
-15.2631			184.705	194.732
312.908			184.7	94.0507
244.342			-9.83373	-16.9208
253.894			85.6705	70.8872
187.02			212.514	305.278
236.812			93.9248	264.487
199.814			174.807	88.3618
28.9013			336.511	60.4064
211.114			161.416	109.752
56.5943			-3.11968	152.58
271.868			-6.80643	202.854
-4.40733			176.521	30.776
308.661			222.839	79.017
67.6774			182.389	310.06
143.57			335.793	151.763
108.414			171.411	238.608
108.796			176.862	16.0363
198.154			214.119	200.322
173.501			163.659	46.891
186.162			246.787	129.451
9.85951			155.906	191.899
312.466			235.791	53.8447
-5.41056			188.307	330.051
326.387			216.271	283.628
-11.6761			-0.642753	100.561
45.0693			-10.8237	322.313
-12.9713			197.236	35.4956
302.697			61.1818	234.922
309.409			181.862	114.771
334.862			48.7166	45.0926
-15.9395			71.0685	221.806
-0.471728			-1.07205	230.762
183.57			31.9418	90.0369
16.821			239.242	134.484
-2.87841			170.044	127.086
48.3565			130.561	36.5982
-2.46379			132.51	140.883
244.808			266.402	129.429
323.774			251.81	97.3012
323.994			177.896	7.25685
155.001			22.8994	48.424
137.383			48.7433	-6.14208
123.232			177.579	84.3431
128.924			85.2096	151.004
41.6601			282.226	268.32
221.771			264.966	39.9209
148.369			186.776	69.3849
118.608			229.303	258.085
26.6199			283.22	4.40458
142.889			-15.9771	146.374
88.1148			227.659	11.0528
176.087			90.1128	112.39
181.599			190.275	206.879
130.435			14.8227	251.567
333.606			4.87557	270.133
-7.20279			92.5671	155.673
-21.2556			137.091	-8.0645
277.979			206.621	86.2938
167.034			286.007	169.268
16.258			208.433	225.463
-4.04756			2.18106	7.72515
45.5189			2.47868	-8.01818
6.78342			-17.6353	288.245
126.987			329.522	314.967
260.709			298.031	41.5518
11.5381			33.99	283.38
172.784			49.8252	86.4428
187.462			192.166	17.7153
101.938			59.6486	317.794
258.945			183.984	90.3531
126.4			56.1946	166.957
-8.42465			11.388	285.67
33.4662			6.70037	-11.9388
42.1602			40.2062	236.982
308.513			267.694	156.299
93.241			137.764	-14.5255
185.782			262.662	179.478
-3.07062			99.939	146.058
20.1431			90.5731	96.8087
322.712			-10.057	174.816
3.6122			233.508	107.811
12.1519			270.902	188.919
313.137			233.357	280.843
0.236952			167.379	308.434
173.635			10.7847	274.278
192.682			132.302	318.483
-15.1915			146.342	293.825
3.24133			69.7447	85.4413
105.015			336.794	111.975
292.47			140.353	114.042
262.272			145.614	264.614
11.7946			251.871	221.396
38.2555			302.903	76.402
188.214			96.8609	83.7793
197.827			-22.4618	229.466
272.643			7.64452	276.754
202.917			142.503	41.9066
198.518			9.76381	201.192
88.0486			42.6164	214.86
			113.728	166.635
			78.3531	304.32
			11.0704	226.403
			137.121	160.293
			68.0121	125.1
			219.449	227.316
			143.928	106.483
			326.846	229.877
			188.046	139.868
			109.956	221.323
			294.756	104.855
			204.163	230.543
			215.366	62.7191
			87.9856	134.371
			259.16	118.719
			110.921	9.06694
			257.255	19.0083
			139.462	-5.56282
			216.247	120.078
			191.812	126.344
			71.001	-21.5933
			206.047	101.75
			268.875	153.479
			91.6153	8.20073
			113.465	180.41
			-18.5895	215.789
			134.286	310.528
			96.9251	136.779
			219.964	270.973
			82.8548	93.268
			3.02751	82.8379
			44.6483	-12.9621
			168.11	154.966
			69.4418	25.9664
			139.88	211.158
			20.1258	74.6701
			139.779	107.493
			151.506	261.978
			93.6448	7.68973
			41.3421	154.046
			61.9832	36.8049
			186.133	309.417
			73.1923	328.452
			102.329	20.2439
			163.674	132.974
			195.37	220.16
			90.5322	7.23734
			0.00676504	215.169
			146.583	227.038
			91.4036	0.38182
			206.233	214.408
			140.031	193.58
			180.784	270.966
			40.3349	187.973
			101.141	147.433
			3.84782	188.634
			120.009	124.947
			-11.8588	134.535
			234.052	294.008
			55.6745	126.684
			311.914	304.874
			197.422	281.526
			274.434	115.551
			190.288	125.441
			-8.07106	237.767
			272.385	189.798
			246.401	121.896
			119.768	127.694
			5.63574	108.992
			192.935	99.0203
			17.785	208.754
			176.963	157.287
			78.5894	120.011
			267.52	88.5737
			212.336	117.698
			264.102	269.393
			35.9498	254.08
			308.993	188.338
			188.429	184.686
			313.64	226.456
			122.738	180.394
			264.906	218.098
			6.95757	-16.1177
			269.233	192.975
			155.054	306.746
			315.276	243.048
			213.135	336.828
				5.76509
				278.808
				132.526
				11.9121
				222.585
				-13.5458
				189.125
				278.014
				266.906
				19.216
				192.816
				187.344
				228.06
				181.255
				217.856
				144.032
				99.344
				242.395
				225.738
				-3.70733
				116.295
				166.784
				94.5463
				211.254
				279.918
				163.919
				91.4577
				278.762
				251.529
				101.264
				176.04
				282.13
				272.416
				103.287
				-15.6647
				130.852
				132.154
				186.15
				171.157
				177.654
				154.976
				309.654
				253.601
				55.2439
				17.4039
				267.017
				120.532
				-0.249164
				250.067
				88.3669
				39.3578
				269.844
				318.292
				308.419
				1.12938
				54.5522
				64.7751
				84.63
				181.176
				120.026
				284.137
				288.868
				191.255
				179.713
				-0.106082
				-20.2817
				264.823
				91.2241
				-3.65708
				9.56569
				186.34
				-8.59297
				93.0386
				93.3844
				317.803
				81.7392
				234.488
				170.699
				37.6704
				295.02
				304.547
				170.919
				98.0386
				96.159
				8.11783
				104.978
				93.8032
				148.47
				221.751
				239.523
				113.882
				-1.49555
				95.9174
				302.84
				185.435
				263.021
				295.122
				88.7325
				92.801
				286.097
				287.844
				71.6988
				267.623
				87.0859
				112.704
				232.531
				327.224
				301.683
				190.228
				262.499
				96.4466
				-7.03582
				222.291
				152.298
				-14.2613
				131.355
				116.016
				7.00085
				177.519
				226.431
				158.174
				233.557
				241.513
				104.548
				309.733
				268.233
				225.16
				97.6979
				116.287
				36.9838
				252.895
				315.081
				311.436
				76.2552
				40.9625
				220.308
				43.725
				328.848
				66.0072
				126.231
				92.117
				65.7574
				104.591
				145.332
				331.471
				166.618
				-6.08061
				218.512
				38.6937
				117.106
				49.8034
				122.94
				284.195
				332.674
				-1.2552
				106.113
				151.091
				316.946
				48.5213
				58.7388
				76.4018
				314.097
				119.808
				295.089
				142.171
				125.599
				175.702
				239.668
				199.445
				35.6748
				48.2655
				157.373
				153.656
				38.6689
				217.306
				91.3312
				82.764
				188.497
				184.085
				249.181
				222.404
				171.418
				195.053
				111.5
				81.4685
				90.9064
				289.18
				-19.0388
				127.358
				90.6532
				93.6839
				184.421
				188.918
				-3.63887
				199.075
				183.479
				71.8071
				136.36
				184.569
				67.362
				263.675
				316.138
				-21.064
				271.235
				44.1113
				55.6006
				306.281
				274.339
				240.452
				221.093
				73.459
				210.291
				332.742
				100.566
				-9.42148
				194.996
				57.9106
				85.2786
				90.9251
				120.287
				84.7284
				234.831
				65.9677
				48.0531
				41.1861
				76.5673
				203.294
				169.376
				226.364
				191.185
				289.274
				86.2392
				101.365
				165.134
				269.021
				89.7201
				271.666
				287.811
				181.286
				98.3857
				318.398
				117.686
				122.267
				210.329
				89.1119
				148.525
				85.154
				-16.1162
				144.963
				179.027
				254.925
				173.513
				201.482
				82.225
				213.145
				132.713
				305.949
				62.2602
				264.849
				2.26519
				189.735
				309.855
				211.256
				268.97
				63.4751
				259.166
				168.016
				72.1391
				-14.6644
				245.012
				114.512
				226.373
				290.149
				49.081
				226.955
				62.8179
				186.787
				204.667
				87.9189
				125.806
				137.341
				262.394
				271.2
				103.902
				266.136
				142.307
				272.282
				95.0311
				241.215
				283.029
				57.9605
				263.331
				336.454
				270.052
				191.423
				165.864
				208.684
				134.548
				335.288
				69.2162
				299.052
				-19.2242
				272.293
				270.197
				51.1334
				96.4438
				55.662
				139.234
				144.219
				144.469
				183.57
				235.643
				117.662
				66.7486
				178.192
				122.035
				123.68
				107.982
				157.781
				57.1952
				232.235
				233.6
				2.2465
				279.365
				215.74
				136.768
				180.022
				108.073
				184.561
				170.095
				119.267
				277.576
				206.903
				22.9603
				77.5108
				132.903
				282.812
				220.331
				79.8833
				140.025
				149.663
				211.165
				58.8014
				252.639
				233.982
				323.118
				-18.0097
				93.9032
				119.553
				148.891
				111.986
				287.656
				126.888
				165.094
				124.827
				3.6522
				60.3901
				129.162
				167.893
				331.612
				6.59418
				104.242
				209.249
				170.042
				180.116
				193.195
				310.169
				145.614
				189.299
				311.602
				-7.09923
				274.261
				330.293
				45.4373
				-0.554144
				68.7018
				335.681
				121.064
				209.145
				13.4253
				178.911
				50.5666
				-8.86772
				172.931
				46.9283
				15.7665
				244.929
				276.929
				80.1351
				-6.8017
				47.5705
				39.2475
				45.7698
				99.9207
				73.0343
				38.1891
				43.1454
				54.4738
				259.048
				165.586
				61.4961
				9.5039
				38.389
				47.3472
				14.9482
				13.5689
				313.521
				50.8513
				265.821
				119.424
				199.016
				93.7542
				16.9442
				-5.51237
				53.707
				263.405
				230.876
				11.6113
				314.471
				59.4385
				234.166
				76.8952
				229.633
				80.8334
				172.82
				169.601
				51.6846
				189.727
				30.0597
				246.541
				-17.8514
				-1.11242
				158.831
				222.748
				178.351
				67.5813
				212.532
				148.638
				278.037
				223.856
				0.167723
				273.785
				280.558
				-6.52234
				163.494
				3.69191
				171.22
				291.639
				330.204
				245.667
				86.5881
				-10.4564
				152.584
				294.347
				-10.0265
				206.825
				262.795
				135.388
				245.655
				176.795
				98.666
				91.9328
				166.48
				35.8876
				261.78
				190.908
				133.939
				274.305
				76.325
				198.307
				72.0173
				48.0835
				309.389
				293.443
				112.094
				183.263
				283.48
				223.827
				-0.553742
				178.518
				224.106
				233.691
				259.134
				85.6705
				223.33
				171.719
				147.552
				81.7077
				-2.7831
				269.864
				334.512
				24.1966
				125.591
				218.798
				218.725
				236.298
				21.8995
				80.5068
				94.2972
				167.8
				279.513
				133.084
				80.5544
				75.3188
				180.132
				8.77072
				132.842
				-16.7978
				86.4497
				71.8704
				239.291
				192.998
				2.85166
				88.8299
				257.397
				24.34
				82.9157
				138.611
				296.092
				197.213
				51.4046
				142.746
				252.658
				97.3192
				67.7389
				20.4354
				160.17
				85.8448
				80.902
				177.479
				75.6487
				99.597
				139.892
				335.036
				88.7797
				182.681
				100.452
				192.934
				93.0194
				34.9453
				65.1835
				268.424
				99.0205

## Sheet: Fig. 3
Fig. 3c								Fig. 3e (1 Male)																								Fig. 3g (1 Male)
SF	0.04	0.08	0.16	0.32	0.45			Post. HVAs Control						Post. HVAs Cortical Silencing						Anter. HVAs Control						Anter. HVAs Cortical Silencing						pre stim. Control	pre stim. Cortical Silencing	post stim. Control	post stim. Cortical Silencing
	0.0305458	0.23365	0.477572	0.164231	0.0232435			0.04	0.08	0.16	0.32	0.45		0.04	0.08	0.16	0.32	0.45		0.04	0.08	0.16	0.32	0.45		0.04	0.08	0.16	0.32	0.45		0.283636	0.222442	0.291246	0.401197
	0.0113981	0.255651	0.271082	0.148942	0.130944			0.260829	0.425207	0.675374	0.75764	0.197656		0.155284	0.458516	0.785027	0.747564	0.118758		0.171265	0.40914	0.873106	0.93857	0.492989		0.219897	0.360744	0.883597	0.803443	0.312368		0.244637	0.239366	0.350829	0.311319
	0.0258224	0.117828	0.21774	0.196587	0.030214			0.2424	0.500184	0.773639	0.605864	0.114221		0.092501	0.252471	0.720526	0.62003	0.0348073		0.0742272	0.366516	0.901745	0.88416	0.281613		0.219966	0.341539	0.889686	0.756807	0.434335		0.14378	0.30231	0.279345	0.297753
	0.0595486	0.336652	0.249637	0.156484	0.0281026			0.123141	0.262337	0.845713	0.751	0.165595		0.0471649	0.217091	0.876091	0.657437	0.122253		0.221373	0.347192	0.868964	0.800653	0.0999073		0.104085	0.312795	0.796744	0.64449	0.0989584		0.283861	0.247327	0.400989	0.31853
	0.0251957	0.119215	0.295909	0.179415	0.0742396			0.0859142	0.330909	0.797581	0.722918	0.108314		0.0618144	0.252797	0.800429	0.594499	0.105423		0.109433	0.164126	0.830747	0.468426	0.0950184		0.0182969	0.188011	0.51783	0.652695	0.0715512		0.278734	0.2888	0.373476	0.274181
	0.0152895	0.142745	0.24828	0.136037	0.0339486			0.155039	0.33389	0.903355	0.847804	0.197638		0.0986844	0.204918	0.766463	0.894336	0.128146		0.0564065	0.179617	0.739301	0.372602	0.0481139		0.0618395	0.132987	0.844166	0.103848	0.019117		0.230763	0.216647	0.293692	0.205331
	0.0354904	0.0948073	0.222062	0.240046	0.0379227			0.266008	0.282763	0.818082	0.826141	0.125264		0.177558	0.17445	0.766104	0.818298	0.156898		0.0616603	0.159907	0.642345	0.633473	0.0583529		0.0409967	0.145388	0.82993	0.486069	0.0900746		0.236544	0.305858	0.377727	0.337822
	0.0201384	0.0842824	0.33377	0.240763	0.0394505			0.179922	0.252857	0.907644	0.895398	0.152758		0.154545	0.210393	0.888459	0.841574	0.131698		0.029363	0.0981692	0.685517	0.209566	0.0281518		0.057361	0.0893965	0.785263	1.11902	2.82761		0.188858	0.222389	0.322972	0.185938
	0.076683	0.0851691	0.285893	0.196719	0.0577786			0.0405357	0.258246	0.862436	0.820605	0.179877		0.0833972	0.204306	0.855386	0.751962	0.140104		0.0111842	0.0980776	0.717655	0.524836	4.11889		0.0286897	0.0566973	1.00786	0.292599	0.0122845		0.225085	0.222215	0.28135	0.225849
	0.0139656	0.168202	0.244857	0.193235	0.0531569			0.0579738	0.261949	0.874461	0.914981	0.169861		0.116732	0.286186	0.734759	0.849873	0.204256		0.0680622	0.103708	0.965735	0.628452	0.023284		0.0128914	0.0815196	0.709086	0.0797092	0.0106937		0.276197	0.13445	0.285039	0.193393
	0.0448325	0.148826	0.540296	0.211162	0.0357657			0.0263537	0.300232	0.877108	0.891027	0.0980505		0.0889891	0.234355	0.84238	0.757674	0.104649		0.0371287	0.098192	0.360548	0.254047	0.0616994		0.0584781	0.0479164	0.331641	0.201905	0.0679922		0.206323	0.239858	0.193991	0.263598
	0.0276151	0.169953	0.239632	0.215364	0.0541464			0.0578699	0.22968	0.8957	0.846647	0.160246		0.04928	0.152543	0.880811	0.752321	0.127755		0.0786531	0.135943	0.831184	0.527096	0.0527593		0.0152022	0.0806341	0.90136	0.599356	0.0140385		0.219217	0.270308	0.45377	0.35871
	0.0368385	0.227354	0.24798	0.194828	0.0519353			0.0535696	0.231532	0.781326	0.840577	0.299872		0.0506363	0.186994	0.798984	0.797975	0.171603		0.025195	0.086435	0.464575	0.777288	0.0382948		0.0203841	0.0226026	0.717935	0.796337	0.00292123		0.257488	0.142595	0.551908	0.289189
	0.0193442	0.101486	0.2777	0.248302	0.0486493			0.0886814	0.204544	0.859842	0.840136	0.156355		0.114591	0.102064	0.844706	0.897183	0.186359		0.0180016	0.0768782	0.359519	0.870555	0.0396121		0.00620535	0.0873945	0.285015	0.709249	0.0379867		0.188605	0.201852	0.35315	0.29096
	0.0128485	0.125812	0.276775	0.201393	0.12063			0.113677	0.151824	0.8472	0.84992	0.226278		0.0261264	0.0760333	0.851446	0.834713	0.195016		0.00374197	0.124041	0.0934548	0.645423	0.00141993		0.0133657	0.0654597	0.458391	0.313973	0.118984		0.211186	0.202824	0.229347	0.312433
	0.0271238	0.110289	0.306653	0.514741	0.106926			0.0885018	0.348155	0.976114	0.888912	0.262655		0.196764	0.503305	0.911844	0.745648	0.311805		0.0344278	0.0282606	0.0913839	0.982852	0.0570267		0.0138072	0.0398638	1.63764	0.635565	0.0497725		0.26034	0.235254	0.298216	0.225614
	0.0193451	0.235739	0.288788	0.314278	0.060859			0.110519	0.600821	0.934504	0.82674	0.310862		0.175806	0.32792	0.881952	0.874634	0.280591		0.0228317	1.01538	0.917019	0.605674	0.0706583		0.531774	0.0492892	0.223627	0.517391	0.0510622		0.239473	0.2103	0.281408	0.198281
	0.0463627	0.130367	0.403835	0.491582	0.072885			0.136303	0.480865	0.918014	0.83481	0.477457		0.162373	0.429113	0.888379	0.84349	0.65068		0.0540506	0.260057	0.805382	0.990245	0.273531		0.0228115	0.196534	0.940274	1.00695	0.0978538		0.264685	0.167885	0.225791	0.130168
	0.0254719	0.123533	0.427242	0.258976	0.0622287			0.168129	0.535206	0.885943	0.835504	0.403625		0.258174	0.559306	0.802221	0.828272	0.30172		0.0575947	0.120903	1.01875	0.824293	0.0497447		0.0211523	0.11996	0.873019	0.87716	0.0388252		0.250003	0.254928	0.27483	0.294135
	0.0196518	0.174662	0.347195	0.187071	0.0496758			0.0995922	0.471254	0.850339	0.868611	0.190955		0.122754	0.192674	0.694453	0.809392	0.122532		0.0584144	0.161322	0.756539	0.566548	0.082935		0.0281421	0.129719	0.543755	0.833052	0.00931524		0.17929	0.231815	0.383833	0.269591
	0.0229819	0.132533	0.589006	0.312746	0.0451525			0.132495	0.332582	0.872523	0.953134	0.20915		0.118044	0.0909785	0.899063	0.751559	0.0391296		0.0268358	0.0848758	0.777203	0.275434	0.00599444		0.0243202	0.0906835	0.768165	0.162439	0.037921		0.330294	0.174037	0.383532	0.221953
	0.0247478	0.255037	0.670971	0.203254	0.0369914			0.175725	0.135357	0.943167	0.784205	0.257869		0.162053	0.146695	0.871046	0.758907	0.132404		0.0125077	0.0127684	0.913996	0.556177	0.272049		0.00190325	0.00696524	0.827471	0.51919	0.0096078		0.366677	0.333742	0.261569	0.388938
	0.0448229	0.128519	0.351002	0.5496	0.191722			0.0186197	0.169815	0.844197	0.75103	0.345851		0.098363	0.170594	0.758234	0.469673	0.284037		0.0144743	0.165104	0.978653	0.532053	0.0542158		0.0192075	0.395237	0.799671	0.743299	0.0483235		0.334177	0.234016	0.309812	0.246736
	0.0132522	0.0955627	0.248131	0.330992	0.160428			0.0705408	0.213611	0.83207	0.737789	0.159055		0.215932	0.191976	0.809716	0.698001	0.100637		0.0110549	0.216511	0.807656	0.702847	0.134246		0.0163475	0.13557	0.852027	0.69724	0.0492371		0.231243	0.289165	0.299579	0.206927
mean	0.0291382	0.158245	0.335917	0.253615	0.0669581			0.031701	0.270714	0.889737	0.866967	0.161861		0.12169	0.275421	0.82547	0.787029	0.130808		0.00935665	0.125742	0.771849	0.87022	0.197088		0.0176464	0.084436	0.745915	0.583631	0.0560358	mean	0.247129	0.232933	0.323225	0.268689
s.e.m.	0.00324057	0.0134601	0.0249924	0.0233224	0.00894099			0.049647	0.281266	0.904531	0.819675	0.138033		0.108774	0.142688	0.863101	0.784401	0.0584293		0.0450563	0.216271	0.845363	0.897981	0.086254		0.0336679	0.136982	0.929827	0.781308	0.171713	s.e.m.	0.0105064	0.0101892	0.0159906	0.0137544
								0.0246651	0.411824	0.810283	0.510856	0.0933201		0.0264652	0.194042	0.693917	0.506952	0.0811852		0.0414721	0.439741	0.853395	0.86689	0.110785		0.0223926	0.563135	0.834576	0.767579	0.261861
								0.145488	0.161655	0.938214	0.905727	0.0609219		0.0205115	0.180457	0.897197	0.730223	0.0665423		0.0615946	0.23	0.934928	0.948864	0.106835		0.0477958	0.171208	0.940447	0.873204	0.0924781
								0.0867982	0.211428	0.96102	0.60012	0.0794466		0.0225449	0.223708	0.931027	0.52077	0.0629659		0.0479326	0.242945	0.974677	0.911844	0.0685927		0.0572107	0.167738	0.954237	0.870288	0.0779914
								0.0925164	0.202351	0.886431	0.645624	0.123527		0.0492454	0.162549	0.91907	0.545248	0.189211		0.0643505	0.135544	0.896446	0.994592	0.215119		0.0120172	0.0779546	0.999175	0.55851	0.0600413
								0.0488944	0.212212	0.841204	0.674948	0.106842		0.0554054	0.197132	0.862263	0.611765	0.108196		0.0381099	0.235245	0.974378	0.985733	0.0267329		0.0213805	0.103496	0.968527	0.922819	0.0543271
								0.0489391	0.195226	0.872019	0.815437	0.118884		0.0106813	0.157951	0.801938	0.869723	0.0915253		0.0514558	0.127105	0.805802	0.918816	0.152544		0.0191525	0.11311	0.51834	0.793981	0.0538431
								0.0260693	0.275569	0.862201	0.927263	0.0808544		0.0300898	0.14553	0.886166	0.728117	0.0771186		0.0367872	0.159183	0.965279	0.61553	0.141175		0.0225549	0.118269	0.883503	0.764056	0.108557
								0.0461054	0.2587	0.932039	0.723247	0.0706633		0.0452246	0.144616	0.837255	0.733289	0.0520591		0.0307181	0.243715	0.907458	0.979996	0.116999		0.0334845	0.333758	1.03771	0.870724	0.2283
								0.123443	0.232409	0.780547	0.761567	0.056465		0.0289299	0.131793	0.74148	0.682015	0.0433429		0.0420112	0.353008	0.986398	1.03782	0.0920659		0.0728594	0.101442	0.994948	0.93712	0.0363458
								0.0505623	0.221056	0.940721	0.598376	0.0570425		0.0232489	0.181457	0.765473	0.326938	0.0252922		0.0422968	0.184582	0.944328	1.01788	0.120362		0.0484405	0.148696	0.970355	0.686248	0.104929
								0.122209	0.293741	0.851556	0.224179	0.130377		0.00921932	0.163439	0.75013	0.555303	0.0215606		0.0139828	0.145085	0.889823	0.988503	0.129613		0.00474573	0.144504	0.909534	0.88878	0.124217
								0.053697	0.247483	0.856934	0.849924	0.0588843		0.0575988	0.129919	0.623944	0.335279	0.139912		0.0243537	0.191022	0.841618	0.901816	0.0449307		0.0244603	0.232154	0.844652	0.887751	0.124111
								0.0349896	0.191198	0.941682	0.38892	0.214505		0.0238359	0.154008	0.830224	0.843377	0.0355422		0.0489936	0.190503	0.858992	0.981297	0.141194		0.0615048	0.148878	0.755736	0.787655	0.105394
								0.0594251	0.364919	0.937695	0.955517	0.0934375		0.0297759	0.193599	0.819562	0.846348	0.00652313		0.0399567	0.150511	0.88381	0.942115	0.125351		0.0200057	0.141887	0.867168	0.866403	0.16422
								0.0469911	0.590141	0.979725	0.81383	0.137198		0.0622075	0.145598	0.786519	0.732201	0.155726		0.0170597	0.161628	0.938979	0.902312	0.103518		0.0229651	0.117423	0.856416	0.972458	0.158099
								0.185295	0.456265	1.03377	0.83181	0.0825913		0.145611	0.464226	0.926287	0.846405	0.0890425		0.0456556	0.519694	0.906531	0.873159	0.147788		0.00730546	0.109194	0.895323	0.848078	0.107133
								0.120873	0.389337	0.897907	0.821405	0.100445		0.0682287	0.181885	0.936909	0.919046	0.070656		0.0953534	0.282029	0.816103	0.992792	0.135914		0.0790033	0.177732	0.931072	0.917738	0.113942
								0.0369641	0.253521	0.885323	0.898745	0.166453		0.0405276	0.492323	0.834808	0.886293	0.170939		0.055263	0.19385	0.833233	0.859692	0.144291		0.0305637	0.0834331	0.779447	0.756963	0.0679713
								0.0423973	0.404364	0.880211	0.83114	0.109731		0.028815	0.295668	0.907443	0.764091	0.0764693		0.0220335	0.175958	0.82972	0.901816	0.138137		0.00838424	0.128097	0.786937	0.791492	0.0957066
								0.0176773	0.218806	0.883807	0.878487	0.105185		0.0159462	0.176819	0.946258	0.814095	0.0775378		0.0382847	0.313868	0.773745	0.864581	0.208791		0.029518	0.409673	1.03662	0.958954	0.0747531
								0.0189052	0.198231	0.857903	0.881987	0.108052		0.0237893	0.172223	0.857492	0.842916	0.189517		0.111255	0.220464	1.0175	0.842234	0.113999		0.0371722	0.371497	0.893297	0.985557	0.0444315
								0.0513773	0.479137	0.969231	0.934595	0.138331		0.148686	0.274249	0.945609	0.970324	0.159575		0.0176782	0.22175	0.835036	0.911473	0.0936625		0.241959	0.113225	0.95888	0.902508	0.0596922
								0.255776	0.221869	0.852203	0.726777	0.0992442		0.0537185	0.295479	0.926486	0.816806	0.119602		0.0214668	0.200102	0.862058	0.232186	0.12428		0.0163694	0.090975	0.915978	0.672761	0.13632
							mean	0.0952864	0.303276	0.879651	0.787052	0.15962		0.0849653	0.227135	0.834261	0.741541	0.134386		0.155124	0.449678	0.765757	0.865772	0.0844071		0.183924	0.475292	0.95188	0.780076	0.195255
							s.e.m.	0.00979185	0.0170207	0.00907203	0.0204881	0.0130083		0.00893088	0.0162536	0.0107262	0.0206445	0.0151358		0.0824545	0.4736	0.790219	0.866664	0.137013		0.193162	0.609975	0.831378	0.776625	0.121807
																				0.155091	0.257527	0.966944	0.878859	0.310375		0.125171	0.288138	0.832508	0.86784	0.336835
																				0.0964835	0.293274	0.875239	0.861683	0.330807		0.189539	0.469996	0.941027	0.668188	0.310352
																				0.124988	0.447555	0.878258	0.794329	0.566529		0.129489	0.44144	0.893378	0.933745	0.291997
																				0.232875	0.332573	0.734912	0.826113	0.389174		0.279639	0.314546	0.880862	0.846562	0.362196
																				0.164128	0.0768816	0.880966	0.792729	0.199232		0.0918054	0.132615	0.857697	0.900617	0.112538
																				0.0310372	0.517435	0.871379	0.796926	0.197029		0.154149	0.123909	0.75727	0.744149	0.104613
																				0.164941	0.332176	0.868889	0.830296	0.109913		0.0376574	0.174335	0.894255	0.867128	0.031939
																				0.164383	0.0732017	0.882605	0.955195	0.109345		0.176614	0.220955	0.685182	0.73908	0.13067
																				0.0977677	0.0317824	0.948306	0.910057	0.320036		0.125664	0.0835287	0.918715	0.909816	0.380321
																				0.0419483	0.0432787	0.936967	0.873219	0.551157		0.0131918	0.085011	0.864316	0.925057	0.312859
																				0.0807541	0.436671	0.893806	0.939634	0.723662		0.184417	0.401632	0.923799	0.886753	0.746628
																				0.175831	0.430758	0.875763	1.04573	0.815579		0.233905	0.490576	0.958087	0.923797	0.693519
																				0.0855773	0.408383	1.04304	0.803212	0.572033		0.119329	0.330505	0.945261	0.898159	0.631441
																				0.201708	0.345394	0.895977	0.841766	0.619482		0.192702	0.413208	0.882443	0.723345	0.560467
																				0.204884	0.35596	0.926012	0.903049	0.846727		0.270728	0.243773	0.939755	0.932006	0.752724
																				0.139582	0.335336	0.889719	1.07489	0.834676		0.0693602	0.116777	0.876799	0.971297	0.692293
																				0.280574	0.447416	1.01831	0.92836	0.619704		0.0470141	0.185594	0.936925	0.958066	0.314879
																				0.110106	0.173063	0.950932	0.903253	0.40809		0.00971211	0.101907	1.00181	0.955505	0.523217
																				0.0699008	0.26116	1.00174	0.961022	0.695057		0.0643035	0.0729265	0.968935	1.07696	0.609895
																				0.19543	0.363782	0.974404	0.918253	0.80679		0.183353	0.500185	0.925782	1.02076	0.653341
																				0.184649	0.471245	0.97982	0.872332	0.610662		0.296779	0.433895	1.00148	0.888532	0.423483
																				0.0153639	0.371207	0.933126	0.872249	0.476418		0.0275582	0.432111	0.886109	0.971559	0.272188
																			mean	0.0774437	0.248639	0.837938	0.807319	0.289728		0.0826229	0.204287	0.849839	0.768944	0.23276
																			s.e.m.	0.00764564	0.0189546	0.0212435	0.0238238	0.0604905		0.011306	0.0175512	0.0224005	0.0259838	0.0437765
Fig. 3f (15 Females/8 Males)				Fig. 3h (9 Females/3 Males)
	Post. HVAs	Anter. HVAs			OKR stim.	Blank
	11.1212	2.69521			0.254906	0.196176
	8.87478	-1.39335			0.209323	0.0160784
	2.19763	-0.107671			0.240284	-0.0341056
	1.48626	7.96508			0.290636	0.036284
	16.425	5.31985			0.170311	0.0278365
	-4.7395	3.42596			0.220889	0.0427675
	16.9881	10.6104			0.0604186	0.0988641
	14.4508	1.17396			0.017416	-0.0213774
	11.6612	4.78195			0.0731883	-0.136871
	5.10439	-0.541189			0.308888	-0.0572948
	5.97001	0.240145			0.355043	-0.156749
	5.22675	9.91193			0.359081	0.0159093
	18.4212	15.3855		mean	0.213365	0.0022932
	11.8605	2.11072		s.e.m.	0.0328237	0.0276388
	9.58382	7.16636
	13.9281	8.93991
	6.44217	-0.612888
	6.56337	11.5587
	14.0602	8.33413
	4.13453	4.6719
	8.07415	3.1677
	3.48552	0.929372
	9.48841	9.9874
mean	8.7308	5.0314
s.e.m.	1.1791	0.9681
Fig. 3i (same data set of sup. Fig. 6d) (9 Females/3 Males)
	Post. HVAs -Pre stim.	Post. HVAs -Post stim.	Anter. HVAs -Pre stim.	Anter. HVAs -Post stim.
	11.1212	13.6849	2.69521	9.16483
	8.87478	17.2284	-1.39335	12.7485
	2.19763	9.80979	-0.107671	13.1443
	1.48626	19.332	7.96508	1.15233
	16.425	24.8874	5.31985	2.17785
	-4.7395	12.5735	3.42596	8.18866
	16.9881	12.165	10.6104	5.28991
	14.4508	13.0849	1.17396	2.50949
	11.6612	18.3335	4.78195	6.95459
	5.10439	11.3043	-0.541189	2.98008
	5.97001	8.81677	0.240145	-0.163577
	5.22675	5.25192	9.91193	-1.7617
mean	7.89722	13.8727	3.67353	5.19877
s.e.m.	1.89847	1.53379	1.18764	1.41085

## Sheet: Fig. 4
Fig. 4b (9 Females/8 Males)				Fig. 4d (9 Females/8 Males)
	H. OKR stim.	Blank		NOT-DTN proj. PNs - H. OKR stim.		midbrain proj. PNs - H. OKR stim.		NOT-DTN proj. PNs - Blank		midbrain proj. PNs - Blank
	0.101016	0.0696013		Hor.	Ver.	Hor.	Ver.	Hor.	Ver.	Hor.	Ver.
	0.315193	0.00873522		0.320346	0.044104	0.524328	0.353788	-0.390224	-0.426527	-0.242268	-0.169536
	-0.100802	0.0386769		0.157369	0.247589	0.485472	-0.226776	-0.0778138	0.0624948	-0.0935665	-0.0476012
	0.252262	0.0662102		-0.212821	-0.1837	-0.271691	-0.323926	-0.0134648	-0.259199	-0.0199787	-0.137917
	0.229584	-0.000916155		-0.11323	0.382113	-0.0761044	0.149613	-0.0295913	0.0740707	-0.048122	0.210569
	0.0504454	0.0898716		0.147013	0.259736	0.235878	-0.161748	-0.128616	0.122184	-0.389434	0.0183043
	0.556512	0.197238		0.292783	0.0920258	0.258467	0.203901	-0.151587	-0.161236	0.0444973	-0.00969196
	0.219848	-0.127865		0.647061	-0.228546	0.242849	-0.149369	0.0730568	0.0707735	0.0473848	0.0417136
	-0.00363842	0.0292441		0.130092	-0.411783	0.526204	-0.320941	-0.00512293	0.349914	-0.136431	-0.33938
	0.0596536	-0.0422644		0.647627	-0.484862	0.0855445	-0.0334081	0.0324955	0.22196	0.0466777	-0.440773
	0.0909532	0.0826483		-0.539484	-0.0644218	0.116481	0.638503	0.257983	0.286147	-0.0617183	-0.357002
	0.486655			0.30045	0.333984	0.371166	0.433498	0.175386	0.149431	-0.0529272	0.00695346
	0.177221			0.571638	-0.375499	0.37453	0.433387	0.63601	0.137942	-0.181708	0.13856
	0.0874713			-0.109492	-0.273322	0.239716	-0.0724488	0.613107	0.998074	0.0035611	-0.0278517
	0.143271			0.782027	-0.726611	-0.0835047	-0.347278	0.267002	0.0824177	0.0589997	0.0638956
	0.0396732			0.0512351	-0.217323	-0.276775	-0.217694	0.424688	-0.000654446	-0.0217165	0.0453551
	-0.0265213			0.697539	0.33704	0.147529	-0.115289	0.301749	-0.236562	-0.0281276	0.372451
	0.116398			0.298912	-0.0223998	0.405932	-0.0801155	0.201091	-0.174253	0.168278	-0.316653
mean	0.155289	0.0373799		0.574762	-0.224037	0.281093	-0.870851	-0.360977	0.184792	-0.326207	-0.422408
s.e.m.	0.0387564	0.0237467		0.602318	-0.0593681	0.225096	0.141294	-0.0728087	-0.54897	0.137731	-0.255563
				0.098	-0.536992	0.0468661	0.256714	-0.115346	0.154506	0.0465793	-0.209549
				0.440872	0.13385	0.46856	-0.0474694	0.169622	0.885347	0.109393	-1
				0.415554	0.0858319	-0.110937	-1	0.143662	0.10352	0.0147148	-0.370193
				0.204734	0.14072	-0.129417	1	0.0863081	-0.148526	-0.0193074	0.0332687
				-0.213599	0.162316	0.187077	-0.0968382	0.314718	-0.512095	0.00898808	-0.172878
				0.184907	-1	0.607369	-0.152898	-0.523373	-0.193256	0.117344	0.379363
				0.255535	-0.0235246	0.408622	0.0462483	-0.412183	0.0267148	-0.534074	-0.568748
				1	-1	0.730173	-0.338837	-0.141404	0.287555	-0.160838	1
				0.328085	0.383207	0.110713	0.224415	0.280672	-0.0192927	-0.2357	0.000358506
				0.0981043	-0.283784	-0.0338592	0.09142	-0.162746	-0.415933	0.209279	-0.154358
				0.807469	-0.129139	0.0610206	0.0119854	-0.337727	0.0856113	-0.450896	-0.163381
				0.653985	0.370921	0.120754	-0.00859291	-0.03436	0.053238	-0.24367	-0.285809
				0.534391	0.294146	0.125176	-0.00507734	0.24388	-0.666991	-0.771822	-0.186637
				0.0908012	-0.15324	-0.00147143	0.73714	-0.432826	0.212299	-0.0364913	0.102438
				0.196028	0.790097	0.0173103	0.13526	-0.0832025	0.127335	-0.739226	-0.366663
				0.517263	-1	0.337308	-0.15175	-0.108372	0.719547	-0.364092	-0.0526972
				0.353016	0.227292	0.0121713	0.124981	-0.0313598	0.000790959	-0.141799	0.0138609
				0.387027	-0.971136	-0.379748	0.363324	-0.488836	-0.0680265	-1	-0.395978
				0.0328391	0.226058	0.394928	-0.487784	-0.43395	0.0587214	-0.215404	-0.0171099
				0.000561626	-0.0452303	0.0895601	-0.404256	0.109451	-0.125074	0.323757	-0.197562
				0.366686	-0.261856	0.380784	-0.137773	0.0149993	mean:0.038430503093804	-0.0920933	-0.287103
				0.72015	-0.636172	0.57195	-0.225622	-0.586652	s.e.m.:0.053914561002470	-1	0.0989446
				0.288917	-0.13928	0.331567	-0.158412	0.279834		0.172554	0.416489
				-0.0751061	0.744497	0.00511197	-0.0635574	0.186486		-0.136283	-0.0398558
				-0.101961	-0.417699	0.164731	-0.182839	0.195413		0.0504	-0.344628
				-0.507713	0.229479	0.283611	-0.0221323	mean:-0.002612031782583		0.180251	0.433116
				0.146154	-0.376025	0.114904	-0.0989772	s.e.m.:0.043458412644421		-0.0780174	0.209764
				0.552109	0.409662	0.343856	-0.263897			-0.0314385	-0.213718
				0.146382	-0.121136	0.165005	1			-0.187301	-0.101449
				0.0452859	0.0765297	-0.108836	-0.288149			-0.0565151	0.193858
				0.0701006	-0.236098	0.0564167	-0.83			-0.0433971	0.354881
				0.426911	0.114361	0.103402	-0.587172			0.314703	1
				0.789542	-0.0935678	0.342072	0.023114			-0.0343299	0.282872
				0.377439	0.790052	0.405004	0.329862			0.410494	-0.388197
				0.93225	-0.109715	-0.292724	-0.167108			-0.186326	-0.0072667
				0.128585	0.844608	0.115965	0.296567			-0.427521	-0.616063
				0.633861	-0.298854	-0.0393931	-0.200912			-0.0722529	-0.0890775
				0.445338	-0.0564757	0.60027	0.229752			-0.150992	-0.124347
				0.182825	mean:-0.060378583327453	0.937003	-0.273895			-0.191819	0.198026
				0.453765	s.e.m.:0.056277487022552	-0.613187	0.119167			-0.00319791	-0.242053
				-0.175865		0.772249	-0.152053			mean:-0.114261417952758	0.0238216
				0.214182		0.692049	0.444887			s.e.m.:0.036009936526616	-0.420283
				0.142213		0.361105	-0.0173113				-0.0122873
				0.2769		-0.0108944	-0.0678088				-0.102286
				0.186564		0.235765	0.33098				-0.34679
				-0.256518		0.596891	-0.0654055				-0.107468
				0.00410517		-0.164029	0.339668				-0.666677
				-0.108777		0.287331	-0.0781423				-0.22986
				-0.493724		-0.00344754	0.0795108				0.203953
				0.326937		0.200097	-0.0431681				-0.126245
				0.570237		-0.874454	0.0794897				-0.333735
				0.510076		-0.673278	-0.198601				-1
				-0.126406		0.458829	-0.258506				-0.0720558
				-0.184158		1	-0.0457252				0.0207403
				-0.11014		-0.0240901	0.246684				0.135708
				0.647867		0.522497	0.379321				-0.0499111
				-0.153371		-0.0245793	0.836599				0.138971
				-0.0720677		0.287089	0.0731831				-0.132793
				-0.384963		1	-0.274997				0.0334073
				0.931412		0.0822062	0.158706				-0.326495
				-0.291678		1	0.19438				-0.466131
				0.0621494		-0.0414399	-0.388167				-0.0239279
				-0.346894		-0.0519644	-0.611779				0.0365188
				-0.191081		-0.294794	0.058685				0.041894
				0.166406		0.221589	0.285307				-0.34108
				0.768875		0.324896	0.442273				-0.219294
				0.179358		0.226286	-0.229138				0.374753
				-0.146256		0.357534	-0.235996				0.124673
				-0.0704222		-0.278805	-0.661398				0.0540376
				0.149773		0.0769147	-0.0791207				mean:-0.082880654565846
				-0.160229		0.226744	0.393567				s.e.m.:0.033897503285988
				-1		0.261716	-0.330163
				mean: 0.203491677662565		0.0134228	-0.0844528
				s.e.m.: 0.038659812089905		0.490506	0.382598
						-0.133522	-0.309431
						0.258403	0.101961
						-0.232852	1
						0.236915	-0.161281
						1	-0.065634
						0.049989	0.309226
						-0.283737	0.276574
						0.513475	-0.0712638
						-0.307144	0.187069
						0.108118	0.401323
						-1	0.264449
						0.120698	0.420855
						-0.955032	0.471025
						1	0.40451
						-0.365198	0.159376
						0.153723	0.383529
						0.834129	-0.282209
						-0.0911069	-0.247442
						0.441151	-0.0960189
						1	0.0532877
						0.107035	1
						1	-0.26817
						-0.0220892	-0.179477
						0.28095	-0.0278461
						0.266793	-0.0528549
						0.855946	-0.838226
						0.236462	0.783071
						0.514398	-0.435731
						-0.0403726	0.315781
						0.0401575	-0.512122
						0.0440743	0.0138616
						-0.193062	0.582607
						0.198582	0.0699775
						0.507826	-0.108334
						-0.351197	mean: 0.021074689269313
						0.591014	s.e.m.: 0.032986665994542
						0.181057
						-0.242741
						-0.0240649
						-0.0967421
						0.028681
						0.133502
						0.26382
						-0.325816
						0.44317
						-0.0702177
						-0.222821
						0.370233
						0.0452556
						0.449497
						0.898155
						-0.0628662
						0.00249603
						0.386194
						0.155817
						0.72374
						0.139726
						-0.134798
						0.379882
						-0.125221
						0.762606
						mean: 0.184668281249035
						s.e.m.: 0.030115430227664
				Fig. 4e (9 Females/8 Males)					Fig. 4f (7 Females/8 Males)
				NOT-DTN proj. PNs		midbrain proj. PNs			H. OKR stim.		Blank
				TN	NT	TN	NT		Cortical plst. index	OKR potent.	Cortical plst. index	OKR potent.
				0.320346	0.633861	0.524328	-0.108836		0.345633	0.315193	-0.0921784	0.0696013
				0.157369	0.445338	0.485472	0.0564167		0.169125	-0.100802	-0.0867886	0.00873522
				-0.212821	0.182825	-0.271691	0.103402		0.255585	0.252262	-0.166547	0.0386769
				-0.11323	0.453765	-0.0761044	0.342072		0.24974	0.101016	-0.0522067	0.0662102
				0.147013	-0.175865	0.235878	0.405004		0.194562	0.229584	0.103838	-0.000916155
				0.292783	0.214182	0.258467	-0.292724		0.0399625	0.0504454	-0.119628	-0.127865
				0.647061	0.142213	0.242849	0.115965		-0.0326244	0.219848	-0.0735357	0.0292441
				0.130092	0.2769	0.526204	-0.0393931		0.123086	-0.00363842	0.0776677	0.0826483
				0.647627	0.186564	0.0855445	0.60027		-0.00392124	0.0596536	-0.0357375	-0.0422644
				-0.539484	-0.256518	0.116481	0.937003		0.00911196	0.0909532	-0.0385137	0.0240468
				0.30045	0.00410517	0.371166	-0.613187		0.174088	0.177221	0.0294129	0.0220204
				0.571638	-0.108777	0.37453	0.772249		0.0654464	0.0874713
				-0.109492	-0.493724	0.239716	0.692049		0.148191	0.143271
				0.782027	0.326937	-0.0835047	0.361105		0.0862465	0.0396732
				0.0512351	0.570237	-0.276775	-0.0108944		0.123049	-0.0265213
				0.697539	0.510076	0.147529	0.235765		0.0541257	0.404721
				0.298912	-0.126406	0.405932	0.596891		0.05998	0.116398
				0.574762	-0.184158	0.281093	-0.164029	mean	0.125088	0.127522
				0.602318	-0.11014	0.225096	0.287331	s.e.m.	0.0247948	0.0311759
				0.098	0.647867	0.0468661	-0.00344754
				0.440872	-0.153371	0.46856	0.200097
				0.415554	-0.0720677	-0.110937	-0.874454
				0.204734	-0.384963	-0.129417	-0.673278
				-0.213599	0.931412	0.187077	0.458829
				0.184907	-0.291678	0.607369	1
				0.255535	0.0621494	0.408622	-0.0240901
				1	-0.346894	0.730173	0.522497
				0.328085	-0.191081	0.110713	-0.0245793
				0.0981043	0.166406	-0.0338592	0.287089
				0.807469	0.768875	0.0610206	1
				0.653985	0.179358	0.120754	0.0822062
				0.534391	-0.146256	0.125176	1
				0.0908012	-0.0704222	-0.00147143	-0.0414399
				0.196028	0.149773	0.0173103	-0.0519644
				0.517263	-0.160229	0.337308	-0.294794
				0.353016	-1	0.0121713	0.221589
				0.387027	mean: 0.071674831217011	-0.379748	0.324896
				0.0328391	s.e.m.: 0.064394838294630	0.394928	0.226286
				0.000561626		0.0895601	0.357534
				0.366686		0.380784	-0.278805
				0.72015		0.57195	0.0769147
				0.288917		0.331567	0.226744
				-0.0751061		0.00511197	0.261716
				-0.101961		0.164731	0.0134228
				-0.507713		0.283611	0.490506
				0.146154		0.114904	-0.133522
				0.552109		0.343856	0.258403
				0.146382		0.165005	-0.232852
				0.0452859		mean: 0.192414730995033	0.236915
				0.0701006		s.e.m.: 0.034236039598732	1
				0.426911			0.049989
				0.789542			-0.283737
				0.377439			0.513475
				0.93225			-0.307144
				0.128585			0.108118
				mean: 0.289771795336019			-1
				s.e.m.: 0.044415581081756			0.120698
							-0.955032
							1
							-0.365198
							0.153723
							0.834129
							-0.0911069
							0.441151
							1
							0.107035
							1
							-0.0220892
							0.28095
							0.266793
							0.855946
							0.236462
							0.514398
							-0.0403726
							0.0401575
							0.0440743
							-0.193062
							0.198582
							0.507826
							-0.351197
							0.591014
							0.181057
							-0.242741
							-0.0240649
							-0.0967421
							0.028681
							0.133502
							0.26382
							-0.325816
							0.44317
							-0.0702177
							-0.222821
							0.370233
							0.0452556
							0.449497
							0.898155
							-0.0628662
							0.00249603
							0.386194
							0.155817
							0.72374
							0.139726
							-0.134798
							0.379882
							-0.125221
							0.762606
							mean: 0.181160454948960
							s.e.m.: 0.040909309735601

## Sheet: Fig. 5
Fig. 5d (5 Females)					Fig. 5e (5 Females)			Fig. 5g (5 Females)			Fig. 5h (5 Females)																												Fig. 5i (5 Females)			Fig. 5l (12 Females)		Fig. 5m (12 Females)
bin start time(ms)	bin end time(ms)	spikes count			Latency	Jitter		IO proj.	non-IO proj.			IO proj.													non-IO proj.														IO proj.	non-IO proj.		Preferred directions of NOT-DTN innerv.		DSI of NOT-DTN innerv.
[truncated: 187 more rows]

## Sheet: Fig. 6
Fig. 6b Saline (1 Female)												Fig. 6b CNO (1 Female)											Fig. 6c hM4D (12 Females)			Fig. 6c tdTomato (6 Females/9 Males)
[truncated: 105 more rows]

[truncated: 10 more sheets: Fig. S2d, Fig. S3, Fig. S4c, Fig. S5b&c, Fig. S6, Fig. S7, Fig. S8, Fig. S9, Fig. S10, Fig. S11]
